# Supplementary material for: Strategies to assess and promote the socio-emotional competencies of university students in the socio-educational and healthcare fields: A scoping review
Source: PLoS One. 2025 May 22;20(5):e0324531. doi: 10.1371/journal.pone.0324531 (PMC12097715; doi:10.1371/journal.pone.0324531)
Supplement: Dataset 1 — (XLSX) [file pone.0324531.s006.xlsx]

## Sheet: Dataset 1
No.	Study	Publication year	Sample size	Age range	Country	Field	Educational level	Degree programme	Study design	Sampling	Study purpose	Theoretical framework	Theoretical reference	Measure name and reference	SECs assessed	Form of administration	Reliability	Validity
1	Arifin & Yusoff	2016	317	NR	Malaysia	Health	Undergraduates	Medicine	Cross-sectional	Probabilistic	Report psychometric properties of an existing one	Emotional competence framework Mixed model approach	Goleman (1998)	University Sains Malaysia Emotional Quotient Inventory (USMEQ-i; Yusoff et al., 2010)	Social competence Personal competence Control Maturity Awareness Commitment Expression Faking component of the USMEQ-i	PAPI	Social competence α = .816 (95% CI: .776, .859) Personal competence α = .896 (95% CI: .869, .916) Reliability of the Faking component (revised by authors) of the USMEQ-i: .767 (95% CI: .692, .805)	Emotional Intelligence component (EI-II revised by authors) of the USMEQ-i: 1. Construct validity (via CFA) 2. Convergent validity 3. Discriminant validity Faking component of the USMEQ-i: 1. Construct validity (via CFA) 2. Convergent validity
2	Balzarotti	2021	371	21 to 34	Italy	Health & others	Undergraduates	Psychology and others	Cross-sectional	Non probabilistic	Report psychometric properties of an existing one	Emotional regulation	Gross (2001, 2007)	Emotion Regulation Questionnaire (ERQ; Gross & John 2003; Italian version of Balzarotti et al., 2010)	Cognitive reappraisal and expressive suppression	PAPI	α = .75	1. Construct validity 2. Measurement invariance 3. Criterial validity (via concurrent validity)
3	Brannick et al.	2009	152	NR	USA	Health	Undergraduates	Medicine	Cross-sectional	Non probabilistic	Report psychometric properties of an existing one (to assess the convergent and discriminant validity)	Emotional intelligence ability mode	Mayer et al. (2000) Bar-On (1997) Petrides & Furnham (2003)	Mayer-Salovey-Caruso Emotional Intelligence Test (MSCEIT V2.0; Mayer et al., 2002) Wong and Law Emotional Intelligence Scale (WLEIS; Wong & Law, 2002)	MSCEIT: Emotional perception Facilitating thought Understanding emotions Managing emotions WLEIS: Self-emotional appraisal Others’ emotional appraisal Self-regulation of emotion Use of emotion to facilitate performance	CASI	MSCEIT α = .85 WLEIS α = .85	1. Convergent validity 2. Discriminant validity
4	Cabral et al.	2021	1070	17 to 30	Portugal	Health & others	Undergraduates	Health sciences and others	Cross-sectional	Non probabilistic	Report psychometric properties of an existing one	Emotional regulation	Compas et al. (2013) Oatley et al. (2006) Gross (2013)	Trait-Meta Mood Scale (TMMS-48; Salovey et al., 1995; Portuguese translation by the authors)	Suppression Attention Clarity Repair	PAPI	Cronbach’s alphas ranged from .73 to .84	1. Content and/or face validity 2. Construct validity 3. Criterial validity (via concurrent validity)
5	Callwood et al.	2014	62	NR	England	Health	Undergraduates	Midwifery	Cross-sectional	Non probabilistic	Report a new measure	Emotional intelligence	Goleman (1996)	Multiple Mini-Interview (MMI)	Motivation to become a midwife, awareness of midwifery philosophy and the role of the midwife Respect for difference and diversity Honesty and integrity station Kindness, compassion and empathy Intellectual curiosity and reflective nature Advocacy station Respect for privacy and dignity Initiative, problem solving and teamwork	Interview	Inter-rater reliability between interviewers Internal consistency ranged from α = .91 to .97	1. Construct validity
6	Carvalho et al.	2016	954	NR	Spain and Portugal	Health	Undergraduates	Medicine	Cross-sectional	Non probabilistic	Report psychometric properties of an existing one	Emotional intelligence	Salovey & Mayer (1990)	Emotional Intelligence Scale (WLEIS; Wong & Law's, 2002)	Self emotion appraisals (SEA) Others’ emotion appraisals (OEA) Regulation of emotion (ROE) Use of emotion (UOE)	PAPI	Overall reliability was of α = .81 SEA α = .83 OEA α = .82 ROE α = .85 UOE α = .89	1. Content and/or face validity 2. Construct validity 3. Convergent and discriminant validity 4. Criterion - Concurrent validity
7	Chew et al.	2024	335	18 to 58	Singapore	Health	Undergraduates	Nursing	Cross-sectional	Non probabilistic	Report a new measure	Non-cognitive skills	Ang et al. (2022)	Non-Cognitive Skills Scale (NCSS)	Empathy Interpersonal skills Resilience and perseverance Emotional maturity Openness and adaptability Time management	PAPI	Cronbach's alpha for subscales and the total scale ranged from .72 to .91	1. Content and/or face validity 2. Construct validity 3. Criterial validity (e.g., convergent, concurrent)
8	Cowin	2001	Student nurses (SN) = 506 Working nurses (WN) = 528 Pilot group (PG) = 50	SN = NR WN = 22 to 79	Australia	Health	SN = Undergraduates WN = Professionals	Nursing	Cross-sectional	SN = Non-probabilistic WN = Probabilistic	Report a new measure	Self-concept	Shavelson et al. (1976)	Self-Concept Scale (NSCQ)	General nursing Care Staff relations Communication Knowledge Leadership	SN = CASI & PAPI WN = CASI PG = NR	General Nursing α = .93 Care α = 0.89 Staff relations α = .89 Communication α = .92 Knowledge α = .83 Leadership α = .93	1. Content and/or face validity 2. Construct validity
9	Cronin et al.	2019	Study I = 445 Study II = 423	Study_I = 17 to 50 Study_II = NR	United Kingdom	Health & others	Undergraduates	Psychology and others	Cross-sectional	Non probabilistic	Report a new measure (based on an existing one)	Life skills	Murray et al. (2005)	Life Skills Ability Scale (LSAS)	Students’ teamwork Goal setting Time management Emotional skills Interpersonal communication Social skills Leadership Problem solving and decision making abilities	NR	For seven of the eight subscales, alpha coefficients were above the .70	1. Construct validity
10	de Souza et al.	2021	Sample I = 365 Sample II = 712	Sample I = NR Sample II = 18 to 66	Brazil	Health & others	Undergraduates	Psychology, Nursing, Pharmacy and others	Cross-sectional	Non probabilistic	Report a new measure	Socio-emotional learning Socio-emotional competencies	Collaborative for Academic, Social and Emotional Learning (2008) Albuquerque & Vasconcelos (2019) Weissberg et al. (2015)	Socio-emotional Skills Scale for University Students (SSS-US)	Self-management of emotions Social awareness Responsible decision-making Perseverance Emotional self-awareness Relationship skills	NR	Cronbach's alpha ranged from .69 to .78	1. Content and/or face validity 2. Construct validity
11	Dimitrijević et al.	2020	333	19 to 42	Serbia	Socio-educative & others	Undergraduates	Education sciences / Humanities Natural / Technical sciences	Cross-sectional	Non probabilistic	Report psychometric properties of an existing one	Emotional intelligence ability model Understanding emotions branch	Mayer & Salovey (1997) Mayer et al. (2001)	Vocabulary of Emotions Test (VET; Takšić et al., 2003)	Emotional vocabulary	PAPI	α = 0.83	1. Convergent discriminant validity 2. Predictive validity
12	Domínguez-Lara & Campos-Uscanga	2021	221	19 to 32	Mexico	Health	Undergraduates	Nutrition Medicine Odontology Nursing	Cross-sectional	Non probabilistic	Report psychometric properties of an existing one	Emotional intelligence	Bar-On (2006)	Brief Emotional Intelligence Inventory for Senior Citizens (EQ-i-M20; Peruvian version; Domínguez-Lara et al., 2018)	Interpersonal Stress management Intrapersonal Adaptability General Mood	NR	Omega coefficient were > .70	1. Semantic analysis (e.g., students' comprehension) 2. Construct validity
13	Edo-Gual et al.	2018	669	17 to 49	Spain	Health	Undergraduates	Nursing	Cross-sectional	Non probabilistic	Adaptation of a measure	End-of-life care	Ferrel & Coyle (2008)	Frommelt Attitude Toward Care of the Dying Scale (FATCOD-S) (Frommelt, 2003)	Positive attitude toward caring for the dying patient Perception of patient and family-centred care	PAPI	FATCOD-S (α = .76) Positive attitude towards caring for the dying patient (α = .74) Perception of patient and family-centred care (α = .65)	1. Content and/or face validity 2. Construct validity
14	Faria & Santos	2009	729 (349 university students)	NR	Portugal	Health & others	Undergraduates	Psychology Dental Medicine Sport and Physical Education Architecture	Cross-sectional	Non probabilistic	Report psychometric properties of an existing one	Emotional intelligence	Salovey & Mayer (1997)	Emotional Skills and Competence Questionnaire (ESCQ; Taksic, 2000, 2001)	Ability to perceive and understand emotion Ability to express and label emotion Ability to manage and regulate emotion	PAPI	Confirmatory factor analysis on the total sample resulted in a two factor model: Ability to express and Label emotion (α = .86) Ability to perceive and understand emotion (α = .72)	1. Construct validity
15	González et al.	2020	316	18 to 54	Argentina	Health, socio-educative & others	Undergraduates	Psychology, Social Sciences and others	Cross-sectional	Non probabilistic	Report psychometric properties of an existing one	Self-perceived emotional intelligence	Salovey & Mayer (1990)	Trait Meta-Mood Scale-24 (TMMS-24; Fernández-Berrocal et al., 2004)	Attention Clarity Repair	NR	Cronbach's alpha for emotional attention = .82; emotional clarity = .84; emotional repair = .85.	1. Content and/or face validity 2. Construct validity
16	Haavisto et al.	2019	27 (21 nurse educators)	NR	NR	Health	Postgraduates: Master's degree (n = 17) and PhD students (n = 4)	Nursing	Interpretive descriptive	Non probabilistic	Report a new measure (to develop evidence-informed structure and content)	Learning skills, social skills, and motivation	Sadler (2003) Timer & Clauson (2011) World Health Organization (2009)	Nursing Entrance Examination	Learning skills: language and communication skills, mathematical skills, clinical reasoning skills, information technology skills, self-directed skills) Social skills (ethically, interpersonal communication, emotional intelligence -perceiving emotions, managing emotion, understanding emotions, utilising emotion- Certainty of career choice (realistic perception of nursing profession,desire to work…	NA Study focused on examining content validity	NA. Study focused on content validity	1. Content and/or face validity
17	Naeem & Muijtjens	2015	467	17 to 28	Saudi Arabia	Health	Undergraduates	Medicine	Cross-sectional	Non probabilistic	Adaptation of a measure	Emotional intelligence	Salovey & Mayer (1990)	Schutte Self Report Emotional Intelligence Test (SSREIT; Schutte et al., 1998)	Optimism Awareness of emotion Use of emotion	NR	Optimism α = .76 Awareness of emotion α = .72 Use of emotion α = .55	1. Content and/or face validity 2. Construct validity
18	Pienimaa et al.	2023	4808	NR	Finland	Health & socio-educative	Undergraduates	Nursing, Social Sciences, Physiotherapy and other health care disciplines	Cross-sectional	Non probabilistic	Report a new measure	Emotional intelligence	Mayer et al. (2016)	Emotional Intelligence Test (EMI-T)	Perception of emotions Understanding of emotions Acceptance of emotions Management of emotions Social awareness and relations	NR	NR	1. Content validity 2. Construct validity
19	Reivan-Ortiz et al.	2020	1172	17 to 32	Ecuador	Health	Undergraduates	Psychology	Cross-sectional	Non probabilistic	Adaptation of a measure	Emotion regulation	Thompson (1994) Gross (1998)	Difficulty Scale in Emotional Regulation (DERS; Ecuadorian version of Gratz & Roemer, 2004)	Regulation strategies Impulse control Goals-directed behaviours Emotional acceptance Emotional awareness Emotional clarity	NR	Cronbach’s alpha coefficients and McDonald’s Omega coefficients showed higher values of .70 in most of the factors. Factor 1 α=.93, ω=.93; Factor 2 α=.83, ω=.86; Factor 3 α=.80, ω=.81; Factor 4 α=.75, ω=.76; and Factor 5 α=.60, ω=.61 The total reliability of the scale has a Cronbach’s alpha of .90 and a McDonald’s omega coefficient of .91, respectively.	1. Translation 2. Construct validity
20	Rodríguez-Sabiote et al.	2021	450	18 to 37	Spain	Health & others	Undergraduates	Nursing Medicine	Cross-sectional	Non probabilistic	Report psychometric properties of an existing one	Emotion regulation	Thompson (1994) Gross (1998) Koole (2009)	Cognitive Emotional Regulation Questionnaire (CERQ-S36; Domínguez-Sánchez et al., 2011)	Rumination Catastrophizing Self-blame Other-blame	CASI	The McDonald’s ω value is .83 and by factors the coefficients ranged from .71 to .94	1. Construct validity 2. Concurrent criterial validity
21	Roll et al.	2018	373	NR	USA	Health	Postgraduates	Physical therapy	Cross-sectional	Non probabilistic	Report a new measure	Emotional intelligence Non-cognitive traits	Cook et al. (2016) Megginson (2009)	Without name	Adaptability Intuitiveness Engagement	CASI	NR	1. Content and/or face validity 2. Construct validity
22	Snowden et al.	2015	938	NR	Scotland	Health & others	Undergraduates	Nursing (Mental health, Learning disability, Midwifery) Computing sciences	Cross-sectional	Non probabilistic	Report psychometric properties of an existing one	Emotional intelligence	Salovey & Mayer (1990) Schutte et al. (1998)	Trait Emotional Intelligence Questionnaire Short Form (TEIQue-SF; Petrides, 2009)	Self-confidence Social connection Uncertainty Empathy	PAPI	NR	1. Construct validity
23	Zysberg et al.	2011	Study I = 92 Study II = 102	Study I = 19 to 30 Study II = 21 to 46	Israel	Study I = Health & socio-educative Study II = Health	Undergraduates	Study I = Psychology, Social work and Education Study II = Nursing	Cross-sectional	Non probabilistic	Report a new measure	The emotion perception branch of ability model of emotional intelligence	Mayer (2000)	Audiovisual Test of Emotional Intelligence (AVEI)	Emotion recognition	CASI	Study I: Intraclass correlations = .67 Study II: Intraclass correlations = .65	1. Content and/or face validity 2. Researchers also examined item difficulty and discrimination 3. Criterion validity
Note 1. SEC(s) = Socio-emotional competencies; NR = Not reported; SN = Student nurses; WK = Working nurses; PG = Pilot group; USA = United States of America; PAPI = Paper and pencil interview; CASI = Computer self-assisted interview; CFA = Confirmatory factor analysis.
Note 2. The acronyms for the measures used can be found in the second tab of this Excel file.

## Sheet: Measure acronyms
Acronyms
ACS = Action Control Scale
AEQT = Adult Emotional Quotient Test
ASRS = Adult Self-Report Scale
ATEI = Arabic Test for Emotional Intelligence
AVEI = Audiovisual Test of Emotional Intelligence
BEES = Balanced Emotional Empathy Scale
BES-B = Basic Empathy Scale
CARE-EC = CARE Empathy Checklist
CAS = Clinical Anger Scale
CDE-A = Emotional Development Questionnaire for Adults
CERQ = Cognitive Emotion Regulation Questionnaire
COPE = Brief COPE Inventory
CSEI = Coopersmith Self Esteem Inventory
CST = Creative Stories Task
DERS = Difficulties in Emotion Regulation Scale
DES = Differential Emotions Scale
DRS = Dispositional Resiliency Scale
DSCS = Self Control Schedule (originally developed by Rosenbaum, 1980)
ECCS = Empathic Communication Coding System
ECE-US = Emotional Exhaustion Scale for University Students
ECI-II = Hay 360 Emotional Intelligence Quiz
ECT = Emotional Coefficient Test
EIA = Bradberry and Greaves’ Standard Emotional Intelligence Questionnaire
EIE = Emotional Intelligence Scale
EILI = Emotionally Intelligent Leadership Inventory
EIQ = Emotional Intelligence Questionnaire
EIS = Emotional Intelligence Scale
EMI-T = Emotional Intelligence Test
EQ = Empathy Quotient
EQ-i = Emotional Quotient Inventory
EQSAC = Sterrett’s Emotional Quotient Self-Assessment Checklist
ERQ = Emotion Regulation Questionnaire
ES = Empathy Scale
ESCI = Emotional and Social Competency Inventory
ESCQ = Emotional Skills and Competence Questionnaire
FATCOD-S = Frommelt Attitude Toward Care of the Dying Scale
FEEST = Facial Expressions of Emotion: Stimuli and Tests
GHQ-12 = Goldberg General Health Scale
GICC = Global Interpersonal Communication Competence Scale
GRS = Global Rating Scale
GS = Grit Scale
GSES = General Self‐Efficacy Scale
HP-CSS = Health Professionals Communication Skills Scale
IRI = Interpersonal Reactivity Index
ISS = Inventory of Social Skills
JSPE = Jefferson Scale of Physician Empathy
LEAS = Levels of Emotional Awareness Scale
LOT-R = Life Orientation Test Revised
LSAS = Life Skills Ability Scale
LSS = Life Satisfaction Scale
MBI-SS = Maslach Burnout Inventory-Student Survey
MDEES = Multi-dimensional Emotional Empathy Scale
MEIQ = Multidimensional Emotional Intelligence Quotient Survey
MMI = Multiple Mini-Interview
MSCEIT = Mayer-Salovey-Caruso Emotional Intelligence Test
MSSREI = Modified Schutte Emotional Intelligence Scale
MTI = Mental Toughness Index
NCSS = Non-Cognitive Skills Scale
NCTD = Non-Cognitive Traits of Doctor
NEE = Nursing Entrance Examination
NEIS = Nursing Emotional Intelligence Scale
NES = Negative Expressivity Scale
NHS-EQS = National Health Services - Emotional Quotient Survey
NSCQ = Nurses’ Self-Concept Questionnaire
OGBHS = Observation Grid of the Basic Helping Skills
OGSI = O’Sullivan and Guilford Social Intelligence Tests
OLS = Overall Life Satisfaction Scale
PANAS = Positive Affect Negative Affect Scale
PEC = Profile of Emotional Competence
PES = Positive Expressivity Scale
P-MEX = Professionalism Mini-Evaluation Exercise
POMS = Profile of Mood States Scale
QEISAT = Quick Emotional Intelligence Self-Assessment Test
QSE = Quick Scale of Empathy
RAS = Rathus Assertiveness Schedule
RCHS = Relationship Change Scale
REAS = Resilience Appraisal Scale
REIS = Rotterdam Emotional Intelligence Scale
RIBS = Runco's Ideational Behavior Scale
RMEQ = Reading the Mind in the Eyes Quiz (Eyes Quiz)
ROCI-II = Rahim Organizational Conflict Inventory-II
ROES = Regulating Others’ Emotions Scale
RSES = Rosenberg Self-Esteem Scale
SCLS = Learning Satisfaction and Confidence Scale
SCOS = Self-Confidence Scale
SCS = Self-Control Scale
SCSF = Self-Concept Scale Form
SDL = Self-Directed Learning
SED-I = Social Emotional Development Inventory
SEF HSP = Scale of Emotional Functioning: Health Service Provider
SEI = Six Seconds Emotional Intelligence
SEL Toolkit = Emotional Intelligence Self Assessment Tool
SELSS = Social Emotional Learning Skills Scale
SES = Generalized Self-Efficacy Scale
SHREI = Shrink Standard of Emotional Intelligent Scale
SI = Strathclyde Inventory
SIE-T = Emotional Intelligence Scale–Faces
SPSI = Social Problem Solving Inventory
SSCCS = State Self-Control Capacity Scale
SSEIT = Standard Shering Intelligence Questionnaire
SSES = Scale on Social and Emotional Skills
SSI = Social Skills Inventory
SSREI = Schutte Self-Report Emotional Intelligence Test
SSS-US = Socioemotional Skills Scale for University Students
SUCS = Supportive Communicative Scale
SWLS = Satisfaction with Life Scale
TAE = Analysis of Emotions Test
TAS = Toronto Alexithymia Scale
TCCA-B = Test of the Basic Helping Skills (Test de Connaissances des Compétences d’Aide de Base)
TEI = Team Emotional Intelligence Questionnaire
TEIQue = Trait Emotional Intelligence Questionnaire
TEIQue-SF = Trait Emotional Intelligence Questionnaire Short Form
TEIS = Tett’s Emotional Intelligence Scale
TICA = Interactive Test of the Helping Skills (Test Interactif des Compétences d’Aide, TICA)
TKI = Thomas-Kilmann Conflict Mode Instrument
TMMS = Trait Meta-Mood Scale
TSCS = Tennessee Self Concept Scale
TUE = Emotion Management Test
USMEQ-I = University Sains Malaysia Emotional Quotient Inventory
UWES = Utrecht Work Engagement Scale
VET = Vocabulary of Emotions Test
WEIP-S = Workgroup Emotional Intelligence Profile
WLEIS = Wong and Law Emotional Intelligence Scale
YCTD = Yoon’s Critical Thinking Disposition
