# Supplementary material for: Strategies to assess and promote the socio-emotional competencies of university students in the socio-educational and healthcare fields: A scoping review
Source: PLoS One. 2025 May 22;20(5):e0324531. doi: 10.1371/journal.pone.0324531 (PMC12097715; doi:10.1371/journal.pone.0324531)
Supplement: Dataset 2 — (XLSX) [file pone.0324531.s007.xlsx]

## Sheet: Dataset 2
N	Study	Publication year	Sample size	Age range	Country	Field of study	Educational level	Degree programme	Study design	Sampling technique	Statistically significant associations when SEC is as exposure	Statistically significant associations when SEC is an outcome (includes bidirectional associations)	Measure name and reference	Assessed reliability in the study sample	Assessed validity evidences
1	Abdollahpour et al.	2016	872 (285 medical and 267 paramedical students)	NR	Iran	Health	Undergraduates & Postgraduates	Medicine	Cross-sectional	Probabilistic	NA	#Gender #Educational group #Marital status #Successfully passed academic year #Academic year of entry #Residence #Age #Economic status #Quality of life #Grade point average	The Farsi version of the Emotional Intelligence Scale (SSREIS) (Besharat, 2007)	No	No
2	Abella et al.	2019	147	19 to 36	Spain	Socio-educative & health	Undergraduates & Graduates	Social sciences Health sciences Computer sciences	Cross-sectional	Non probabilistic	NA	#Gender #Age #Stable partnership #Labour status #Personality traits #Self-esteem #Social support #Social dysfunction #Depression #Somatic symptoms #Anxiety-Insomnia	Trait Meta-Mood Scale (TMMS) (Fernández-Berrocal, 2006, adapted from Salovey et al., 1995)	Yes	No
3	Abu Alkhayrl et al.	2022	130	20 to 25	Saudi Arabia	Health	Undergraduates	Medicine	Cross-sectional	NR	NA	#Gender	Trait Emotional Intelligence Questionnaire-Short Form (TEIQue-SF) (Petrides, 2009)	Yes	No
4	Adamik	2018	120	NR	Poland	Health	Undergraduates	Psychology	Cross-sectional	NR	NA	#Dispositional mindfulness	Emotional Intelligence Questionnaire (SSREI) (Jaworowska & Matczak, 2008) Scale of Emotional Intelligence-Faces (SIE-T) (Matczak et al., 2005)	Yes	Yes
5	Aguilar-Luzón & Augusto Landa	2009	135	17 to 26	Spain	Health	Undergraduates	Nursing	Cross-sectional	Non probabilistic	#Empathy	#Personality traits	Trait Meta-Mood Scale (TMMS) (Salovey et al., 1995) Interpersonal Reactivity Index (IRI) (Davis, 1980)	Yes	No
6	Ahmad	2011	269	NR	Pakistan	Socio-educative & health	Undergraduates	Humanities Sciences	Cross-sectional	Non probabilistic	#Grade point average	#Grade point average #Marks in higher secondary school examination #Personality traits #Motivational strategies for learning	Emotional Intelligence Inventory (EQ-i) (Bar-On, 1997)	Yes	No
7	Aithal et al.	2016	200	NR	India	Health	Undergraduates	Medicine	Cross-sectional	Non probabilistic	NA	#Sex #Exam marks	TEIQue‑Short Form (TEIQue‑SF) (Petrides & Furham, 2006)	No	Yes
8	Akbarilakeh et al.	2018	50	NR	Iran	Health	Undergraduates	Nursing	Cross-sectional	Non probabilistic	#Academic success	#Critical thinking #Academic achievement	Emotional-social intelligence (Bar-On; NR)	Yes	Yes
9	Al Qamash et al.	2011	160 (87 of educational psychology)	NR	Jordan	Health	Postgraduates	Gifted & Creativity Educational psychology	Cross-sectional	Non probabilistic	NA	#Sex #Age	Emotional intelligent scale (SHREI) (Shrink, 1996; adapted by Abu-Dayeh,2006)	Yes	Yes
10	Alipour et al.	2024	300	19 to 30	Iran	Health	Undergraduates	Paramedical sciences	Cross-sectional	Non probabilistic	#Academic performance	#Academic performance #Self-esteem #Self-evidence #Social skills	Rosenberg's self-esteem questionnaire (RSES) (NR) Shering Intelligence Questionnaire (SSEIT) (NR)	No	No
11	Alkhader	2007	191	NR	Kuwait	Health	Undergraduates	Psychology	Cross-sectional	Non probabilistic	#Personality	#Sex #Personality	Arabic Test for Emotional Intelligence (ATEI) (Alkhader, 2006) Emotional Intelligence Questionnaire (EIQ) (Eldidy, 2005)	No	No
12	Almansour	2023	322	NR	Saudi Arabia	Health	Undergraduates	Nursing	Cross-sectional	Non probabilistic	NA	#Age #Gender #Marital status #Year of study #Physical health #Psychological health #Mother education #Grade point average	Schutte Self-Report EI Test (SSREI) (Schutte et al., 1998)	Yes	No
13	Almegewly et al.	2022	204	20 to 25	Arabia Saudi	Health	Undergraduates	Nursing	Cross-sectional	Non probabilistic	NA	#Academic achievement	Schutte Self-Report Emotional Intelligence scale (SSREI) (Satuf et al., 2020)	Yes	Yes
14	Álvarez-Huerta et al.	2023	990	17 to 32	Spain	Socio-educative & others	Undergraduates	Social sciences & others	Cross-sectional	NR	NA	#Perseverance of effort #Creative self-concept	Emotion Regulation Questionnaire (ERQ) (Spanish adaptation by Cabello et al., 2013; original scale by Gross & John, 2003)	Yes	No
15	Alvi et al.	2023	140	NR	Saudi Arabia	Health	Undergraduates	Medicine	Cross-sectional	Non probabilistic	NA	#Grade point average #Gender	The Quick Emotional Intelligence Self-Assessment Test (QEISAT) (Adapted by Mohapel, n.d.)	No	Yes
16	Aneas Álvarez et al.	2023	135	NR	Spain	Socio-educative	Undergraduates	Social education	Cross-sectional	NR	NA	#Age #Coping strategies	Emotional Development Questionnaire for Adults (CDE-A) (Pérez-Escoda et al., 2021)	Yes	No
17	Astra & Singg	2000	221 pairs (observers and affiliates)	18 to 58 (observers; for affiliates was NR)	USA	Health	Undergraduates	Psychology	Cross-sectional	Non probabilistic	#Affiliate self-esteem	#Observers vs. Affiliates #Social desirability	Rosenberg Self-Esteem Scale (RSES) (Rosenberg, 1979)	No	No
18	Augusto Landa et al.	2009	135	17 to 26	Spain	Health	Undergraduates	Nursing	Cross-sectional	Non probabilistic	#Internal dimensions of the Tennessee Self Concept Scale #External factors and global Tennessee Self Concept Scale	#Personality #Self-concept	Trait Meta-Mood Scale (TMMS) (Salovey et al., 1995) Tennessee Self Concept Scale (TSCS) (Fitts, 1965)	Yes	No
19	Augusto Landa et al.	2008	122	18 to 28	Spain	Socio-educative	Undergraduates	Social work	Cross-sectional	Non probabilistic	#Solving Social Problems	#Gender #Life orientation #Solving social problems	Social Problem Solving Inventory (SPSI) (D'Zurilla et al., 1998) Life Orientation Test - Revised (LOT-R) (Scheier et al., 1994) Trait Meta-Mood Scale (TMMS) (Salovey et al., 1995)	Yes	No
20	Ayala & Keren	2020	102	21 to 33	Israel	Health	Undergraduates	Nursing	Cross-sectional	Non probabilistic	#Burnout	#Burnout	Schutte Self Report Emotional Intelligence Test (SSREI) (Schutte, 1998 - Hebrew version by Glick-Bower, n.d)	Yes	No
21	Babic Cikeš & Tomašic Humer	2023	299	19 to 29	Croatia	Socio-educative & Others	Undergraduates	Unspecific (Faculty of Education)	Cross-sectional	Non probabilistic	#Prosocial behaviour	#Gender #Prosocial behaviour	The Analysis of Emotions Test (TAE) (Kulenovic et al. 2000) The Emotion Management Test (TUE) (Babic et al., 2018) The Emotional Skills and Competence Questionnaire (ESCQ) (Tasksic, 2002) Empathy Quotient (EQ) (Lawrence et al., 2004)	Yes	No
22	Bano & Pervaiz	2020	200	19 to 27	Pakistan	Health	Undergraduates	Medicine	Cross-sectional	Non probabilistic	#Psychological well-being	NA	Trait Emotional Intelligence Questionnaire Short Form (TEIQue-SF) (Petrides, 2009)	No	No
23	Barchard	2003	150	NR	NR	Health	Undergraduates	Psychology	Cross-sectional	Non probabilistic	#Academic success	#Cognitive abilities #Personality	Mayer-Salovey-Caruso Emotional Intelligence Test (MSCEIT) (Mayer et al., 1999) Tett’s Emotional Intelligence scale (TEIS) (Tett et al., 1997) Levels of Emotional Awareness scale (LEAS) (Lane et al., 1990) O’Sullivan and Guilford Social Intelligence Tests (OGSI) (O’Sullivan & Guilford, 1976) Toronto Alexithymia scale (TAS-20) (Bagby et al., 1994) Quick Scale of Empathy (QSE) (Caruso & Mayer, 1999)…	Yes	No
24	Batmaz et al.	2022	73	NR	Istanbul	Health	Undergraduates	Nursing	Longitudinal	Non probabilistic	NA	#Gender #Course year	Bar-On Emotional Quotient Inventory (EQ-i) (Acar, 2001) Coopersmith Self Esteem Inventory (CSEI) (NR)	Yes	No
25	Beauvais et al.	2011	87	18 to 57	USA	Health	Undergraduates & Postgraduates	Nursing	Cross-sectional	Non probabilistic	NA	#Nursing performance scores	Mayer–Salovey–Caruso Emotional Intelligence Test (MSCEIT) (Mayer et al., 2002)	Yes	No
26	Beierle et al.	2019	86	NR	USA	Health	Residents	Surgery	Longitudinal	Non probabilistic	NA	#Time points	Scale of Emotional Functioning: Health Service Provider (SEF:HSP) (McCallum & Kirkpatrick, Personal communication)	Yes	Yes
27	Benington et al.	2020	110	18 to 52	USA	Health	Undergraduates	Nursing	Cross-sectional	Non probabilistic	NA	NA	Schutte’s Self-Report Emotional Intelligence Test (SSREI) (Schutte et al., 1998)	No	No
28	Benson et al.	2012	52	NR	NR	Health	Undergraduates	Nursing	Longitudinal	Non probabilistic	NA	#Time points	Emotional Quotient Inventory (EQ-i:S) (Bar-On, 2005)	No	No
29	Bertram et al.	2016	150	NR	USA	Health	Undergraduates	Medicine	Cross-sectional	Non probabilistic	NA	#Sex #Race #Undergraduate grade point average #Personality traits	Jefferson Scale of Physicians’ Empathy‑Medical Student version (JSPE) (Hojat et al., 2001) Assessing Emotions Scale (SSREI) (Schutte et al., 2009)	No	No
30	Blanchard et al.	2021	68	NR	USA	Health	Undergraduates	Medicine	Cross-sectional	Non probabilistic	NA	#Professional fulfilment #Perseverance and passion for long-term goals #Burnout #Year of medical school	Dispositional Resiliency Scale-15 (DRS) (Bartone, 2007; Solano et al., 2016; Ko et al., 2018) Reading the Mind in the Eyes Quiz (RMEC) (Baron-Cohen et al., 2001) Grit Scale (GS) (Duckworth et al., 2007; Duckworth & Quinn 2009)	No	No
31	Bourgeon et al.	2016	21	NR	France	Health	Postgraduates: Residents	Medicine	Mixed-methods	Non probabilistic	NA	#Negative affect #Medical performance	Trait Emotional Intelligence Questionnaire (TEIQue; validated French-language version of the self- evaluation) (Petrides & Furham, 2003; Mikolajczak et al., 2007)	Yes	No
32	Brannick et al.	2013	209	NR	USA	Health	Undergraduates	Medicine	Cross-sectional	Non probabilistic	#Academic success	#Grade point average	Mayer-Salovey-Caruso Emotional Intelligence Test (MSCEIT V2.0) (Mayer et al., 2003) Wong & Law Emotional Intelligence Scale (WLEIS) (Wong & Law, 2002)	Yes	No
33	Budler et al.	2022	77	18 to 23	Slovenia	Health	Undergraduates	Nursing	Longitudinal	Non probabilistic	NA	#Employment status #Time at work #Sibling birth order #Time point #Age	Trait Emotional Intelligence Questionnaire Short Form (TEIQue-SF) (Petrides, 2009) Schutte Self Report Emotional Intelligence Test (SSREI) (Schutte et al., 1998)	No	No
34	Carmichael et al.	2016	26	20 to 40	NR	Health	Pre-graduates to Undergraduates	Radiotherapy	Longitudinal	Non probabilistic	NA	#Time points #Age	Self-evaluation of the Emotional Intelligence using a simplified paper-based Likert-style questionnaire (Fullan, 2015)	No	No
35	Carr	2009	302	NR	Australia	Health	Undergraduates	Medicine	Cross-sectional	Non probabilistic	NA	#Sex #Ethnicity #Undergraduate Medicine and Health Sciences Admission Test	Mayer–Salovey–Caruso Emotional Intelligence Test (MSCEIT) (Mayer et al., 2002)	No	No
36	Carr et al.	2018	200	20 to 37	Australia	Health	Undergraduates	Medicine	Longitudinal	Non probabilistic	#Communication (a sub-dimension of the Junior Doctor Assessment Tool)	#Communication (a sub-dimension of the Junior Doctor Assessment Tool)	Mayer–Salovey–Caruso Emotional Intelligence Test (MSCEIT) (Mayer et al., 2002)	No	No
37	Carvalho et al.	2018	303	18 to 44	Portugal	Health	Undergraduates	Medicine Physiotherapy Nursing	Longitudinal	Non probabilistic	#Satisfaction with life #Burnout	#Time points #Burnout #Satisfaction with life	Wong & Law Emotional Intelligence Scale (WLEIS) (Wong & Law, 2002)	Yes	Yes
38	Chan & Hamamura	2016	104	NR	China	Health	Postgraduates (Master)	Nursing	Cross-sectional	Non probabilistic	NA	#Year of study #Pain knowledge and attitudes	Schutte Emotional Intelligence Scale (SSREI) (Schutte et al., 1998)	Yes	No
39	Chan et al.	2014	568	18 to 27	China	Health	Undergraduates	Nursing	Cross-sectional	Non probabilistic	#Conflict management styles	NA	Schutte Emotional Intelligence Scale (SSREI) (Schutte et al., 1998) The Rahim Organizational Conflict Inventory-II (ROCI-II) (Rahim, 1983)	Yes	No
40	Chatterjee et al.	2017	170 (study I) 177 (study II)	18 to 45 (study I) 18 to 30 (study II)	Germany	Health	Undergraduates	Psychology	Quasi-experiment	Non probabilistic	#Negative mood #Interaction between action orientation after failure by Benevolence #interaction between action orientation after failure by Benevolence by Priming	In study I: #Benevolence values #Gender #Time point In study II: #Gender #Time point	Momentary Mood (Watson et al., 1988) Action Control Scale (ACS) (Kuhl, 1994)	Yes	No
41	Chen & Zhang	2022	466	NR	China	Socio-educative & others	Undergraduates	Social sciences & others	Cross-sectional	Non probabilistic	#Academic engagement	#Basic psychological needs satisfaction #Academic engagement	Wong and Law Emotional Intelligence Scale (WLEIS) (Sha et al., 2002)	Yes	Yes
42	Chew et al.	2015	163	NR	Malaysia	Health	Undergraduates	Medicine	Cross-sectional	Non probabilistic	#Continuous assessment marks #Continuous assessment grades	NA	Mayer–Salovey–Caruso Emotional Intelligence Test (MSCEIT) (Mayer et al., 2003)	No	No
43	Christodoulakis et al. (a)	2023	208	NR	Greece	Health	Undergraduates	Medicine Nursing	Cross-sectional	Non probabilistic	NA	#Critical thinking disposition #Learning environment	Trait Emotional Intelligence Questionnaire Short Form (TEIQue-SF) (Petrides, 2009)	Yes	No
44	Christodoulakis et al. (b)	2023	340	18 to 54	Greece	Health	Undergraduates	Medicine Nursing	Cross-sectional	Non probabilistic	#Critical thinking disposition	NA	Trait Emotional Intelligence Questionnaire Short Form (TEIQue-SF) (Petrides, 2009)	Yes	No
45	Codier & Odell	2014	72	19 to 54	USA	Health	Undergraduates	Nursing	Cross-sectional	Non probabilistic	NA	#Grade point average	Mayer–Salovey–Caruso Emotional Intelligence Test (MSCEIT) (Mayer et al., 2003)	No	No
46	Codier et al.	2015	217	NR	USA	Health	Undergraduates & Pre-graduates (Baccalaureate)	Nursing	Cross-sectional	Non probabilistic	NA	#Schools #Ethnicity #Gender	Mayer-Salovey-Caruso Emotional Intelligence test (MSCEIT V2) (NR)	No	No
47	Cofer et al.	2018	40	26 to 34	USA	Health	Residents	Surgery	Cross-sectional	Non probabilistic	NA	#Burnout	Trait Emotional Intelligence Questionnaire-Short Form (TEIQ-SF) (Petrides, 2009)	No	No
48	Coleman & Oliveros	2020	380	18 to 43	USA	Health	Undergraduates	Psychology	Cross-sectional	Non probabilistic	#Emotional functioning #Behavioural functioning #Emotional regulation difficulties	NA	Emotion Regulation Questionnaire (ERQ) (Gross & John, 2003) Cognitive Emotion Regulation Questionnaire (CERQ) (Garnefski et al., 2002) Brief COPE Inventory (Carver, 1997) The Difficulties in Emotion Regulation Scale (DERS) (Gratz & Roemer, 2004) The Positive and Negative Affect Scale (PANAS) (Watson et al., 1988) The Adult Self-Report (ASRS) (Achenbach & Rescorla, 2003)	Yes	No
49	Collins	2013	216	23 to 52	USA	Health	Undergraduates	Nursing	Cross-sectional	Non probabilistic	#National certification examination scores	#Year of study	Mayer-Salovey-Caruso Emotional Intelligence Test (MSCEIT V2.0) (NR)	No	No
50	Collins et al.	2014	216	NR	USA	Health	Undergraduates	Nursing	Cross-sectional	Non probabilistic	NA	#Year #Group	Mayer-Salovey-Caruso Emotional Intelligence Test instrument (MSCEIT V2.0)	No	No
51	Cowin & Hengstberger-Sims	2006	187	20 to 22 (50% of the sample)	Australia	Health	Graduates	Nursing	Longitudinal	Non probabilistic	NA	NA	Nurses’ Self-Concept Questionnaire (NSCQ) (Cowin, 2001)	Yes	No
52	Cuartero & Tur	2021	434	17 to 54	Spain	Health	Undergraduates	Nursing	Cross-sectional	NR	#Perceived academic efficacy	#Sex #Age #Perceived academic efficacy #Personality	Trait Emotional Intelligence Questionnaire Short Form (TEIQue-SF) (Cooper & Petrides, 2010) Resilience Appraisal Scale (REAS) (Johnson et al., 2010)	Yes	No
53	Culha & Acaroglu	2019	218	22 to 25	Turkey	Health	Undergraduates	Nursing	Cross-sectional	Non probabilistic	NA	#Chose the nursing profession voluntarily #Nurses' professional values #Individualised care scale	Emotional Intelligence Evaluation Scale (Nicholas Hall Scale) (Ergin, 2000; Nick Hall, 1999)	Yes	No
54	Czabanowska et al.	2014	33	22 to 25 (30.3% of the sample; 69.7% >= 26)	Netherlands	Health	Graduates	Public health	Cross-sectional	Non probabilistic	NA	#Gender #Public health competencies #Preferred job position	Schutte Emotional Intelligence Scale (SSREI) (Schutte et al., 1998)	No	No
55	de Galvão e Brito Medeiros et al.	2017	274	NR	Ireland England China Australia	Health	Undergraduates	Radiography	Longitudinal	Non probabilistic	NA	#Time points #Radiography programmes	Mayer-Salovey-Caruso Emotional Intelligence Test (MSCEIT) (Mayer et al., 2002)	No	No
56	Direktor et al.	2017	291	NR	Cyprus	Health	Undergraduates	Psychology	Cross-sectional	Probabilistic	NA	#Negative automatic thoughts	Emotional Intelligence scale (EIS) (Ergin et al., 1999)	Yes	No
57	Doherty et al.	2013	49 (time 1) 33 (time 2)	NR	NR	Health	Undergraduates	Medicine	Longitudinal	Non probabilistic	NA	#Gender #Age #Time points #Time points by Gender #Performance on the Clinical Competency, Health Behaviour and Society, Evidence Based Health, Haemopoietic and Immune Systems, Genitourinary and Endocrine, Biology and Epidemiology Disease modules	Emotional Quotient Inventory (EQ-i) (Bar-On, 1997) Mayer-Salovey-Caruso emotional intelligence test (MSCEIT V2.0) (Mayer et al., 2002)	No	No
58	Domínguez-Lara & Sánchez-Carreño	2017	150	18 to 32	Peru	Health	Undergraduates	Psychology	Cross-sectional	Non probabilistic	NA	#Academic self-efficacy	Cognitive Emotional Regulation Questionnaire (CERQ) (Dominguez-Lara & Merino-Soto, 2015)	Yes	Yes
59	Dooley et al.	2019	7	NR	Australia	Health	Undergraduates	Nursing Midwifery	Qualitative	Non probabilistic	NA	NA	Semi-structured interviews: participants’ understanding and experiences of emotional intelligence in their undergraduate programme	No	Yes
60	Dubert et al.	2016	80	NR	NR	Health	Baccalaureate	Nursing	Cross-sectional	Non probabilistic	NA	#Mindful attention awareness	Emotion Regulation Questionnaire (ERQ) (Gross & John, 2003)	Yes	No
61	Estrada & Rosas	2020	90	NR	Mexico	Health	Undergraduates	Nursing	Cross-sectional	Non probabilistic	NA	#Satisfaction with the study	Emotional Intelligence Scale (EIE) (Cortes & Barragan, 2002) Positive and Negative Affect Scale (PANAS) (Sandin & Cols, n.d.) Goldberg General Health Scale (GHQ) (Campo-Arias, 2007) Emotional Exhaustion Scale for University Students (ECE-US) (NR) Stress Questionnaire for Students (MBI-SS) (Schaufeli et al., n.d.) Student Engagement Scale (UWES) (Salanova n.d.)	No	No
62	Eyimaya et al.	2020	488	NR	Turkey	Health	Undergraduates	Nursing	Cross-sectional	NR	NA	#Gender #Attendance at school #Negative life experiences	Self-Control Scale (SCS) (Duyan et al., 2012)	Yes	No
63	Farah-Franco et al.	2017	49	NR	Canada	Health	Undergraduates	Dentistry	Longitudinal	Non probabilistic	NA	#Professionalism mini-evaluation exercise	Bar-On model-based Emotional Quotient Inventory (EQ-i 2.0) (NR) The Professionalism Mini-Evaluation Exercise (P- MEX) (NR)	Yes	No
64	Fatima & Ali	2023	41	28 to 65	Pakistan	Health	Postgraduates	Health sciences	Cross-sectional	Non probabilistic	NA	#Academic scores	Sterrett’s Emotional Quotient Self-Assessment Checklist (EQSAC) (NR)	Yes	No
65	Faye et al.	2011	150	23 to 27 (50% of the sample)	India	Health	Postgraduates: Residents	Medicine Surgery	Cross-sectional, single interview study	Non probabilistic	NA	#Gender #Social and environmental support #Family support #Marital status #Working conditions #Work hours #Lifestyle #Communication skills #Relationship with others in work environment #Anger level #Age	Emotional Quotient Self-Assessment Checklist (EQSAC) (Sterret, 2004) Multi-dimensional emotional empathy scale (MDEES) (Caruso & Mayer, 1988) Clinical Anger Scale (CAS) (Snell et al., 1995)	No	No
66	Fayombo	2012	163	16 to 51	Barbados	Health	Undergraduates	Psychology	Cross-sectional	Non probabilistic	#Academic achievement	#Gender	Emotional Intelligence Scale (Barchard EI) (Barchard, 2001)	Yes	Yes
67	Fernández et al.	2012	81	22 to 24	Australia	Health	Undergraduates	Nursing	Longitudinal	Non probabilistic	#Academic performance	#Learning strategies	Trait Emotional Intelligence Questionnaire-Short Form (TEIQue-SF) (Cooper & Petrides, 2010; Petrideset al., 2004)	Yes	No
68	Fida et al.	2018	828	NR	Pakistan	Socio-educative & others	NR	Social sciences Humanities & Arts Business & Economics Chemical & Life sciences Physical & Numerical sciences	Cross-sectional	Non probabilistic	NA	#Gender #Faculties	Wong and Law Emotional Intelligence Scale (WLEIS) (Wong & Law, 2002)	Yes	No
69	García-Martínez et al.	2022	1020	17 to 50	Spain	Socio-educative & others	Undergraduates	Social education	Cross-sectional	NR	#Academic performance	NA	Wong and Law Emotional Intelligence Scale (WLEIS) (Extremera et al. 2019) Self Concept Scale Form-5 (SCSF) (Garcìa & Musitu, 1999)	Yes	No
70	García-Martínez et al.	2023	403	NR	Spain	Socio-educative & others	Undergraduates	Social education	Cross-sectional	Non probabilistic	NA	NA	Wong and Law Emotional Intelligence Scale (WLEIS) (Extremera et al., 2019) Satisfaction with Life Scale (SWLS) (Vázquez et al., 2013) Life Orientation Test Revised (LOT) (Remor et al., 2006)	Yes	Yes
71	Gardner & Dunkin	2018	51	NR	USA	Health	Postgraduates: Residents	Surgery	Longitudinal	Non probabilistic	NA	#Personality traits #Situational judgment test	Mayer-Salovey-Caruso Emotional Intelligence Test version 2.0 (MSCEIT V2.0) (NR)	No	No
72	Gavín-Chocano et al.	2023	553	18 to 48	Spain	Socio-educative & others	Undergraduates	Social education	Cross-sectional	Non probabilistic	NA	NA	Rotterdam Emotional Intelligence Scale (REIS) (Pekaar et al., 2018) Life Orientation Test revised (ROT-R) (Scheier & Carver’s, 1985)	Yes	REIS = No LOT-R = Yes
73	Getahun	2023	111	NR	Ethiopia	Health & socio-educative & others	Undergraduates	Psychology Special needs and inclusive education	Cross-sectional	Probabilistic	NA	#Prosocial behaviour	Schutte Self-Report Emotional Intelligence Test (SSREI) (Schutte et al., 1998)	Yes	Yes
74	Ghajarzadeh & Mohammadifar	2013	72	NR	Iran	Health	Postgraduates: Residents	Medicine Surgery Radiology Paediatrics Psychology Medicine Ophthalmology	Cross-sectional	Probabilistic	NA	#Sex	Persian version of Emotional Quotient inventory (EQ-i) (NR)	No	No
75	Giménez-Espert et al.	2023	961	17 to 55	Spain	Health	Undergraduates	Nursing	Cross-sectional	Non probabilistic	#Attitudes towards communication with the patient	#Workers vs. Students	Trait Meta-Mood Scale (TMMS) (Fernández-Berrocal et al., 2004, adapted and validated by Gimenez-Espert et al., 2020) The Jefferson Scale Nursing Empathy (JSPE) (Ward et al., 2009; Spanish version of Gimenez-Espert et al., 2020)	No	No
76	Gleason et al.	2020	236	28 to 32	USA	Health	Postgraduates: Residents	Surgery	Longitudinal	Non probabilistic	#Burnout	#Burnout	Trait Emotional Intelligence Questionnaire-Short Form (TEIQue-SF) (Stough et al., 2008)	No	No
77	Gorji et al.	2018	450	NR	Iran	Health	Undergraduates	Medicine	Cross-sectional	Probabilistic	#Mental health #Self-efficacy	#Critical thinking #Mental health #Self-efficacy	General Self-efficacy Scale (GSES) (Sheerer, 1982) Bradbury-Graves standard emotional intelligence appraisal questionnaire (EIA) (Nesami et al., 2015)	Yes	Yes
78	Grehan et al.	2011	63	21 to 49	USA	Health	Graduates	Psychology	Cross-sectional	Non probabilistic	#Grade point average #Internship ratings	#Undergraduate grade point average #Graduate grade point average #Internship ratings	Mayer-Salovey-Caruso Emotional Intelligence Test (MSCEIT) (Mayer et al., 2000)	No	No
79	Guo et al.	2019	347	17 to 21	China	Health	Undergraduates	Nursing	Cross-sectional	Non probabilistic	#Academic procrastination	#Academic procrastination #Self-efficacy	Emotional Intelligence Scale (SSREI) (Schutte et al., 1998) General Self‐Efficacy Scale (GSES) (Schwarzer & Born, 1997)	Yes	No
80	Haight et al.	2017	235	NR	USA	Health	Undergraduates	Pharmacy	Cross-sectional	Non probabilistic	NA	NA	Emotionally Intelligent Leadership for Students Inventory (EILI) (Shankman et al., 2010)	Yes	Yes
81	Hajibabaee et al.	2018	320	20 to 25	Iran	Health	Undergraduates	Nursing	Cross-sectional	Probabilistic	NA	#Year of study #Gender #Age	Jefferson Scale of Empathy (JSPE) (Adaptation of Hojat, NR) Schutte Emotional Intelligence test (SSREI) (Schutte et al., 1998)	Yes	Yes
82	Hamah-Morad et al.	2021	382	NR	Iran	Health	Undergraduates	Nursing	Cross-sectional	Non probabilistic	NA	#Use of social networks	Siberia Schering Emotional Intelligence Standard Questionnaire (SSEIT) (Mansouri, 2012)	No	No
83	Hasanpour et al.	2018	166	18 to 50	Iran	Health	Undergraduates & Postgraduates	Nursing	Cross-sectional	Probabilistic (Bachelor of science students) Non-probabilistic (Master and Doctorate students)	NA	#Critical thinking skills	Bar-On Emotional Intelligence Questionnaire (EQ-i) (Unclear)	No	No
84	Hasegawa et al.	2016	129	NR	Japan	Health	Undergraduates	Dentistry	Cross-sectional	Non probabilistic	NA	#Gender #Grades (High vs. Low)	Mayer Salovey Caruso Emotional Intelligence Test (MSCEIT) (Japanese version of Takayama, 2005)	No	No
85	Helmich et al.	2011	536	17 to 19	Netherlands	Health	Undergraduates	Nursing	Mixed-methods	Non probabilistic	NA	NA	Differential Emotions Scale (DES) (Izard et al., 1974) Qualitative survey: Open questions	No	No
86	Ho et al.	2020	317	18 to 36	Hong Kong	Socio-educative & others	Undergraduates	Social sciences	Cross-sectional	Non probabilistic	#Forgiveness	#Self-regulatory fatigue #Forgiveness #Religious beliefs	Emotion Regulation Questionnaire (ERQ) (Gross & John, 2003)	Yes	No
87	Hollis et al.	2017	31	26 to 34	USA	Health	Postgraduates & Residents	Surgery	Cross-sectional	Non probabilistic	NA	#United States Medical Licensing Examination #Job satisfaction	Trait EI Questionnaire (TEIQue) (Petrides, 2009)	No	No
88	Holman et al.	2016	48	NR	NR	Health	Undergraduates	Anatomy	Longitudinal	Non probabilistic	NA	NA	Schutte Self-Report Emotional Intelligence Test (SSREI) (Schutte & Malouff, 1999)	No	No
89	Huang et al.	2023	302	21 to 28	China	Health & others	Undergraduates	Medicine	Cross-sectional	Non probabilistic	NA	NA	Emotion Regulation Questionnaire (ERQ) (Gross & John, 2003)	Yes	Yes
90	Hulukati & Djibran	2020	231	NR	Indonesia	Socio-educative	Undergraduates	Unspecific (Faculty of education)	Cross-sectional	Non probabilistic	NA	NA	A questionnaire of the Likert scale given to the respondents (by author)	No	No
91	Humphrey-Murto et al.	2014	120 (2006 cohort) 106 (2007 cohort)	NR	USA	Health	Undergraduates	Medicine	Longitudinal	Non probabilistic	NA	#Objective Structured Clinical Examinations #Nominated for excellence in clinical performance	Mayer-Salovey-Caruso Emotional Intelligence Test (MSCEIT) (Mayer et al., 2003)	Yes	No
92	Irfan et al.	2019	2170	19 to 24	Pakistan	Health	Undergraduates	Medicine Dentistry	Cross-sectional	Non probabilistic	NA	#Sex (for medical students) #Institutes (Private vs. Public) #Years (Preclinical vs. Clinical years)	Schutte Emotional Intelligence Scale (SSREI) (Schutte et al., 1998) Davis' Interpersonal Reactivity Index (IRI) (NR)	Yes	No
93	Johar et al.	2019	347	NR	Pakistan	Health	Undergraduates	Medicine	Cross-sectional	Non probabilistic	#Academic performance	#Academic performance	The Quick Emotional Intelligence Self-Assessment Questionnaire (QEISAT) (NR)	No	No
94	Joshi et al.	2020	179	23 to 24 (.56% of the sample) 19 to 20 (54.75% of the sample) 21 to 22 (22.91% of the sample) 17 to 18 (21.79% of the sample)	India	Health	Undergraduates	Nursing	Cross-sectional	Non probabilistic	NA	NA	Schutte Self-Report Emotional Intelligence Test (SSREI) (NR)	No	No
95	Kafetsios et al. (same study)	2009	260	NR	Greece	Socio-educative & health	Undergraduates	Geography Health sciences Domestic planning Psychology Politics Language	Cross-sectional	Non probabilistic	#Career choice	#Gender #Age #Degree(Social vs. Science) #Personality traits	Emotional Intelligence Inventory (EQ-i) (Maridaki-Kassotaki, 2005, in Greek adapted from Bar-On 1997) Mayer-Salovey-Caruso Emotional Intelligence Test (MSCEIT V2.0) (Kafetsios, 2004 in Greek adapted from Mayer et al., 2002)	No	No
95	Kafetsios et al. (same study)	2009	638	NR	Greece England Italy Slovak Republic	Socio-educative & health	Undergraduates & Graduates	Physics Neuroscience Astrophysics Computer science Astronomy Mathematics Chemistry Pharmacy Engineering Geology & Biology Medicine Politics & Sociology Education Law Psychology Business science	Cross-sectional	Non probabilistic	NA	#Gender #Age #Degree (Social vs. Science)	Emotional Intelligence Competencies Scale (Version 2.0) (Boyatzis et al., 2000) Emotion literacy (Task) (Izard, 1977; Johnson-Laird & Oatley, 1989) Emotion recognition (Task) (Zammuner & Galli, 2001) Managing own emotions (NR) Managing emotions in relationships (NR) Empathic abilities (Task) (Mayer & Geher, 1996) Frequency of positive affect (Adapted from Kuppens et al., 2006)	No	No
96	Karagözoğlu et al.	2008	290	20 to 24 (91.7% of the sample)	Turkey	Health & socio-educative & others	Undergraduates	Nursing Midwifery Education Education Education	Cross-sectional	Non probabilistic	NA	#Students' area of study #Family structure #Relationship with the family #Parents' attitudes #Gender #Students behavioural style in interpersonal relationships	Coopersmith Self Esteem Inventory (CSEI) (Smith, 1986) Rathus Assertiveness Schedule (RAS) (Rathus, 1973)	Yes	No
97	Kasam et al.	2020	220	NR	India	Health	Undergraduates & Interns & Postgraduates & Practitioners	Medicine	Cross-sectional	Non probabilistic	NA	#Work relations #Work hours #Sleep ours #Recreational activities #Exercise	Emotional Quotient Self-Assessment Checklist (EQSAC) (Sterrett, 2004)	No	No
98	Kasemy et al.	2022	3384	NR	Egypt	Health	Undergraduates	Medicine	Cross-sectional	Probabilistic	#Academic achievement	#Education system (Integrated vs. Traditional) #Educational stage (Clinical vs. Preclinical) #Gender #Academic achievement (High vs. Low)	Emotional intelligence questionnaire (NHS-EQS) (NR)	Yes	Yes
99	Katrushova et al.	2019	2008	NR	Ukraine	Health	Undergraduates	Medicine	Cross-sectional	Non probabilistic	NA	#Course	Hall Emotional Intelligence Test (Nicholas Hall Technique) (NR)	No	No
100	Kaya et al.	2018	182	17 to 22	Turkey	Health	Undergraduates	Nursing	Longitudinal	Non probabilistic	NA	#Time points #Critical thinking	Emotional Intelligence Assessment Scale (Nicholas Hall Technique) (NR)	Yes	No
101	Khan et al.	2022	246	18 to 24	India	Health	Undergraduates	Medicine	Cross-sectional	Probabilistic	NA	#Native place of study #Mental health	Quick Emotional Intelligence Self-intelligence Assessment questionnaire (QEISAT) (NR)	No	No
102	Kilpatrick et al.	2012	46	NR	USA	Health	Postgraduates: Residents	Anaesthesiology Medicine Medicine Gynaecology-Obstetrics Pathology Psychiatry	Cross-sectional	Non probabilistic	NA	NA	Bar-On Emotional Quotient Inventory (EQ-i) (Bar-On, 2002)	No	No
103	Kim	2018	147	NR	Korea	Health	Undergraduates	Nursing	Cross-sectional	Non probabilistic	#Empathy	#Age #Self-esteem #Interpersonal relationships #Self-efficacy	Interpersonal Reactivity Index (IRI) (Davis, 1980 adapted version by Jeon, 2003) Rosenberg Self-Esteem Scale (RSES) (Rosenberg, 1979 adapted version by Yang, 2002) Relationship Change Scale (RCHS) (Schlein & Guerney, 1971 adapted version by Lee and Moon, 1980) Self-efficacy Scale (GSES) (Sherer et al., 1982, adapted by Hong, 1995)	Yes	No
104	Kim	2022	302	NR	Korea	Health	Undergraduates	Nursing	Cross-sectional	Non probabilistic	#Clinical performance #Self-regulated learning	NA	Wong and Law Emotional Intelligence Scale (WLEIS) (Jung & Jung, 2007)	Yes	Yes
105	Kim & Shin	2021	195	NR	Korea	Health	Undergraduates	Nursing	Cross-sectional	Non probabilistic	NA	#Academic achievement	Yoon's Critical Thinking Disposition (YCTD) (Yoon, 2004) Self-directed learning (SDL) (Lee et al., 2019) Runco's Ideational Behavior Scale (RIBS) (Lee & Lee, 2016) Wong and Law Emotional Intelligence Scale (WLEIS) (Jung & Jung, 2007) Problem-solving (Lee, 2005) Collaboration (Chung, 2011)	Yes	No
106	Kim & Sohn	2019	205	NR	Korea	Health	Undergraduates	Nursing	Cross-sectional	Non probabilistic	#Self-efficacy #Problem solving ability	NA	Wong and Law Emotional Intelligence Scale (WLEIS) (Wong & Law, 2002)	Yes	Yes
107	Kululu et al.	2013	231	19 to 22	Turkey	Health	Undergraduates	Nursing	Cross-sectional	Non probabilistic	NA	#Living with (family vs. alone)	Self-Confidence Scale (SCOS) (Akın, 2007)	Yes	No
108	Kumar et al.	2016	200	NR	India	Health	Residents	Dentistry	Cross-sectional	Probabilistic	#Academic performance #Relationship with teacher #Relationship with colleagues	#Sex #Sleep #Staying with family #Meeting friends #Physical exercise #Recreational activities #Career choice	Emotional Quotient Self-Assessment Checklist (EQSAC) (Sterret, 2010)	Yes	Yes
109	Kurian et al.	2019	431	NR	USA	Health	Residents & Fellows	Surgery	Cross-sectional	Non probabilistic	NA	#Sample group (residents vs. fellows) #Sex #Alpha Omega Alpha honour society status #Number of publications	Self-control scale (SCS) (Tangney, 2004)	No	No
110	Lalonde & McGillis	2016	44	21 to 29	Canada	Health	Graduates	Nursing	Cross-sectional	Non probabilistic	#Role ambiguity	NA	Nursing Emotional Intelligence Scale (NEIS), adapted from the Consumer Emotional Intelligence Scale; Kidwell et al., 2008)	Yes	No
111	Larin et al.	2011	133	NR	Canada & USA	Health	Undergraduates & Postgraduates	Nursing Physiotherapy	Longitudinal	Non probabilistic	NA	#Time points by Curriculum	Bar-On Emotional Quotient Inventory Short (EQ-i:S) (Bar-On, 2006)	No	No
112	Lawson et al.	2021	111	NR	Ghana	Health	Undergraduates	Medicine Dentistry	Cross-sectional	Non probabilistic	NA	#Gender	Emotional Quotient Self-Assessment Checklist (EQSAC) (Sterret, n.d.)	No	No
113	Lazurenko & Smila	2021	129	NR	Ukraine	Health	NR	Medical business Paediatrics Dentistry	Cross-sectional	NR	NA	#Tendency to hide professional mistakes	Emotional Intelligence Scale (Nicholas Hall technique) (NR)	No	No
114	Li et al.	2021	269	NR	China	Health	Undergraduates	Medicine	Cross-sectional	Non probabilistic	#Critical thinking skills	#Sex #Grade #Critical thinking #Conflict management styles	Emotional Intelligence Scale (SSREI) (Wang & He, 2002) Rahim Organizational Conflict Inventory-II (ROCI-II) (Zhang et al., 2012)	Yes	No
115	Liébana-Presa et al.	2017	134	NR	Spain	Health	Undergraduates	Nursing	Cross-sectional	Non probabilistic	#Burnout #Academic performance	#Burnout	Schutte Emotional Intelligence Scale (SSREI) (Schutte et al., 1998) Emotional Intelligence Scale (EIE) (Ramos et al., 2007)	Yes	No
116	Lim & Gardner	2019	19	NR	USA	Health	Graduates	Medicine	Cross-sectional	Non probabilistic	#Avoiding technical jargon #Giving information in small chunks	NA	Mayer-Salovey-Caruso Emotional Intelligence Test (MSCEIT V2.0) (Mayer et al., 2003)	No	No
117	Limonero et al.	2012	254	17 to 27	Spain	Health	Undergraduates	Psychology	Cross-sectional	Non probabilistic	#Satisfaction with life	#Resilience #Satisfaction with life	Emotional repair subscale of the Trait Meta Mood Scale (TMMS) (reduced Spanish adaptation from Fernández- Berrocal et al., 2004)	Yes	No
118	Lin et al.	2013	53	25 to 30	USA	Health	Residents	Surgery	Cross-sectional	Non probabilistic	NA	#Importance of Emotional Intelligence in the residency selection process #Age #United states medical licensing examination #Participant rank position #Ranked vs. Not-ranked participants	Trait Emotional Intelligence Questionnaire (TEIQue) (Petrides, 2009)	No	No
119	Lindeman et al.	2017	88	26 to older than 35	USA	Health	Residents	Surgery	Longitudinal	Non probabilistic	#Burnout	#Age #Burnout #Time points	Trait Emotional Intelligence Questionnaire Short Form (TEIQue-SF) (Petrides, 2009)	No	No
120	López-Núñez et al.	2022	1593	17 to 69	Spain	Health & socio-educative & others	Undergraduates	Social sciences Health sciences	Cross-sectional	Non probabilistic	#Entrepreneurial self-efficacy #Entrepreneurial intention	#Entrepreneurial self-efficacy #Entrepreneurial intention #Personality traits	Trait Meta-Mood Scale (TMMS) (Fernández-Berrocal et al., 2004)	Yes	No
121	Mackay et al.	2015	293	NR	Hong Kong Ireland United Kingdom Australia	Health	Undergraduates	Radiography	Cross-sectional	Non probabilistic	NA	#Australian student radiographers vs. Qualified Australian radiographers #UK/Irish student radiographers vs. UK qualified radiographers #UK student vs. UK norm data #Australian students EI vs. UK norm data	Trait Emotional Intelligence Questionnaire Short Form (TEIQue-SF) (Petrides, 2009)	No	No
122	Mamcarz et al.	2020	158	NR	Poland	Health	Undergraduates	Medicine	Cross-sectional	Non probabilistic	#Attitude towards elderly patients	#Gender #Attitude towards elderly patients	Emotional Intelligence Questionnaire (SSREI) (Jaworowska & Matczak, 2001)	Unclear	No
123	Martín Sanz et al.	2017	217	18 to 47	Spain	Health	Undergraduates	Psychology	Cross-sectional	Non probabilistic	NA	NA	Mayer-Salovey-Caruso Emotional Intelligence Test (MSCEIT) (Spanish adaptation from Extrema Pacheco & Fernández-Berrocal, 2002)	Yes	No
124	Martínez-Rodríguez & Ferreira	2023	123	18 to 30	Spain	Health & socio-educative & others	Undergraduates & Postgraduates	Social sciences Health sciences	Cross-sectional	Non probabilistic	NA	#Academic performance	Trait Meta-Mood Scale (TMMS) (Fernández-Berrocal et al., 2004) Adult Emotional Development Questionnaire (CDE-A) (Pérez Escoda, 2016)	No	No
125	McGuire	2023	199	NR	USA	Health	Undergraduates	Nursing	Cross-sectional	Non probabilistic	#Resilience	NA	Schutte Self-Report Emotional Intelligence Test (SSREI) (Schutte et al., 2009)	Yes	No
126	Meyer	2023	16	21 to 28	USA	Health	Undergraduates	Nursing	Mixed-methods	Non probabilistic	NA	#Clinical reasoning	Mayer-Salovey-Caruso Emotional Intelligence Test (MSCEIT) (Mayer et al., 2018)	No	No
127	Millán-Franco et al.	2021	187	NR	Spain	Socio-educative	Undergraduates	Social work	Cross-sectional	Non probabilistic	#Subjective happiness	#Subjective happiness	Trait Meta-Mood Scale (TMMS) (Fernández-Berrocal et al., 2004)	Yes	No
128	Mintle et al.	2019	62	21 to 44	USA	Health	Undergraduates	Medicine	Longitudinal	Non probabilistic	NA	#Time points #Medical college admission test scores #Cumulative grade point average #Comprehensive osteopathic medical self-assessment examination	Six Seconds Emotional Intelligence (SEI) (Technical Manual Version 4.0; Watsonville, CA; Six Seconds, 2015)	No	No
129	Moghadari-Koosha et al.	2020	400	NR	Iran	Health	Undergraduates	Radiology Medical information technology Anaesthesiology Nursing	Cross-sectional	Probabilistic	NA	NA	General self-efficacy scale (GSES) (Sherer & Maddux, 1982)	Yes	No
130	Mohan et al.	2021	46	NR	Malaysia	Health	Undergraduates	Dentistry	Cross-sectional	Non probabilistic	NA	#Patient satisfaction	Schutte Self-Report Emotional Intelligence Test (SSREI) (Schutte et al., 1998)	No	No
131	Montasem et al.	2013	218	NR	United Kingdom	Health	Undergraduates	Dentistry	Cross-sectional	Non probabilistic	#Life satisfaction #Negative affect	#Core-self evaluations #Personality #Positive and negative affect #Life satisfaction	10-item Rosenberg Self-Esteem Scale (RSES) (Rosenberg, 1965) 8-item Scale Self-efficacy (SES) (Judge et al., 1998) Trait Emotional Intelligence Questionnaire-Short Form (TEIQue-SF) (Petrides & Furnham, 2003)	No	No
132	Moore et al.	2010	71	NR	Australia	Health	Undergraduates	Medicine	Cross-sectional	Non probabilistic	NA	NA	Survey	Yes	Yes
133	Naeem et al.	2014	467	17 to 28	Canada	Health	Undergraduates	Medicine	Cross-sectional	Non probabilistic	#Cumulative grade point average	#Cumulative grade point average	Schutte Emotional Intelligence Scale (SSREI) (Arabic version adapted from Schutte et al., 1998)	Yes	Yes
134	Niazi et al.	2019	1722	18 to 25	Pakistan	Health	Undergraduates	Dentistry	Cross-sectional	Non probabilistic	NA	#Self-perception #Institutions (private vs. public)	Schutte Emotional Intelligence Scale (SSREI) (Schutte et al., 1998)	Yes	No
135	Nothling et al.	2022	213	NR	South Africa	Health	Undergraduates	Radiography	Cross-sectional	Probabilistic	NA	#Gender #Age #Race #Culture	Trait EI Questionnaire Short Form (TEIQue-SF) (Petrides, 2009)	No	No
136	Ortiz-Acosta & Beltrán-Jiménez	2011	44	21 to 26	Mexico	Health	Residents	Medicine	Cross-sectional	Non probabilistic	#Burnout	#Burnout	Trait Meta-Mood Scale-24 (TMMS) (Fetnández-Berrocal et al., 2004)	No	No
137	Ortiz-Bonnin et al.	2023	76	NR	Spain	Health	Undergraduates	Psychology	Cross-sectional	Non probabilistic	#Team satisfaction	#Team satisfaction	Workgroup Emotional Intelligence Profile (WEIP-S) (Jordan & Lawrence, 2009; Spanish version by Lopez-Zafra et al., 2012)	Yes	No
138	Parmentier et al.	2022	307	NR	Belgium	Health & socio-educative & others	Undergraduates & Postgraduates	Social sciences Health sciences	Cross-sectional	Non probabilistic	#Career adaptability	#Gender #Age #Anticipatory emotions #Career adaptability #Career decision-making self-efficacy	Profile of emotional competence (PEC) (Brasseur et al. 2013)	No	No
139	Partido et al.	2020	45	NR	USA	Health	Undergraduates	Dentistry	Cross-sectional	Non probabilistic	#Overall grade point average #Clinic grade point average	#Overall grade point average #Clinic grade point average	Adapted emotional quotient self-assessment checklist (EQSAC) (Sterrett, 2010)	No	No
140	Partido et al.	2021	117	NR	USA	Health	Undergraduates	Dentistry	Cross-sectional	Non probabilistic	#Patient management and professionalism	#Patient management and professionalism	The Emotional Quotient Self-Assessment Checklist (EQSAC) (Kumar et al., 2016; Sterret, 2010)	Yes	No
141	Pau & Sabri	2015	342	NR	Malaysia	Health	Postgraduates	Dentistry	Cross-sectional	Non probabilistic	#Job satisfaction	#University of graduation #Job satisfaction	Schutte Emotional Intelligence Scale (SSREI) (Schutte et al., 1998)	Yes	Yes
142	Pavlova & Kornilova	2013	145	NR	Russia	Socio-educative & health	Undergraduates	Psychology Cinematography Music	Cross-sectional	Non probabilistic	#Use of emotional information in verbal tasks and decision-making	#Degree #Tolerance to uncertainty #Intolerance to uncertainty	Lyusin's Emotional Intelligence questionnaire (Lyusin & Ushakov, 2004) Personal choice communication involving emotional intelligence (Verbal task) (NR) Creative Stories Task (CST) (Kornilow & Grigorenko, 2010) Modification of Sternberg's Cartoon Task (Sternbert, 2006; Pavlova & Kornilova, 2012)	No	No
143	Pawełczyk et al.	2012	251	NR	Poland	Health	Undergraduates	Medicine	Cross-sectional	Non probabilistic	NA	NA	Emotional Intelligence Scale–Faces (SIE‑T) (Matczak et al., 2005)	Unclear	Unclear
144	Pence	2011	388	18 to 56	USA	Health	Undergraduates	Nursing	Cross-sectional	Non probabilistic	NA	NA	Assessing Emotions Scale (SSREI) (Schutte et al., 1998)	No	No
145	Pendyala et al.	2021	200	NR	Malaysia	Health	Undergraduates	Dentistry	Cross-sectional	Non probabilistic	#Academic performance	#Gender #Academic performance #Clinical performance	Sterrett’s Emotional Intelligence Questionnaire (NHS-EQS) (adaptation of Babar et al., 2015)	No	No
146	Percy et al.	2019	83 (56 residents and 27 professionals)	NR	Canada	Health	Residents & Professionals	Surgery	Cross-sectional	Non probabilistic	NA	#Groups (staff vs. resident general surgeons) #Gender	Mental Toughness Index (MTI) (Gucciardi, 2015)	No	No
147	Pérez-Bonet et al.	2021	713	NR	Spain	Socio-educative & Others	Undergraduates	Social education	Cross-sectional	Non probabilistic	NA	#Gender #Early maladaptive schemas	Trait Meta Mood Scale (TMMS) (Fernández Berrocal et al., 2004)	Yes	No
148	Pérez-Fuentes et al.	2020	263	NR	Spain	Health	Undergraduates	Nursing Medicine Psychology Physiotherapy Pharmacy Dentistry	Cross-sectional	Non probabilistic	NA	#Gender #Academic engagement	El Brief Emotional Intelligence Inventory for Senior Citizens (EQ-i-M20) (adaptation for adult Spanish population by Pérez-Fuentes et al., 2014)	Yes	No
149	Pirsoul et al.	2023	1582	NR	Belgium	Health & socio-educative & others	Undergraduates & Postgraduates	Social sciences Health sciences	Cross-sectional	Non probabilistic	NA	#Gender #Job search self-efficacy	Rotterdam Emotional Intelligence Scale (REIS) (Pekaar et al., 2018; French version of Brislin, 1981)	Yes	Yes
150	Polonio-López et al.	2019	174	NR	Spain	Socio-educative	Undergraduates	Occupational therapy	Pre-/Quasi-experiment	Non probabilistic	NA	#Time points	Trait Meta-Mood Scale-24 (TMMS) (Fernández-Berrocal et al., 1998; Fernandez-Berrocal et al., 2004)	Yes	No
151	Pope et al.	2012	135	NR	United Kingdom	Health	Undergraduates	Psychology	Cross-sectional	Non probabilistic	NA	#Gender #Average percentage mark	Emotional Competence Inventory-University Edition Version 2 (ECI) (Boyatzis & Goleman 2005)	No	No
152	Pradhan & Jandu	2023	331	17 to 30	India	Socio-educative & others	Undergraduates & Postgraduates	Social sciences	Cross-sectional	Non probabilistic	#Flourishing	#Conscientiousness #Flourishing	Wong and Law Emotional Intelligence Scale (WLEIS) (Wong & Law, 2002)	Yes	Yes
153	Prieto de Rincón et al.	2008	93	NR	Venezuela	Health	Undergraduates	Medicine	Cross-sectional	Probabilistic	NA	NA	Emotional Coefficient Test (ECT) (Boeck & Martin, 1997)	No	No
154	Purnamaningsih	2017	339	17 to 19	Indonesia	Health	Undergraduates	Psychology	Cross-sectional	Non probabilistic	NA	#Personality traits	Emotion Regulation Scale (ERQ) (A modification of Emotion Regulation Questionnaire made by Gross, 1998)	Yes	No
155	Rankin	2013	178	NR	United Kingdom	Health	Undergraduates	Nursing Midwifery	Longitudinal	Non probabilistic	#Retention #Clinical performance #Academic performance	NA	Assessing Emotions Scale (SSREI) (Schuttee al., 2007)	Yes	Yes
156	Razavi et al.	2020	196	NR	Iran	Health	Undergraduates	Dentistry	Cross-sectional	Probabilistic	NA	#Motivational strategies #Academic performance	Bradberry and Greaves’ emotional intelligence test (EIA) (Ganji et al., 2006)	Yes	Yes
157	Rentzios et al.	2019	226	NR	Greece	Health & others	Undergraduates	Psychology Philosophy and Education	Cross-sectional	Non probabilistic	#Approaches to learn and study	#Approaches to learning and studying #Defence style #Student experience of emotions	Emotion Regulation Questionnaire (ERQ) (Gross & John, 2003)	Yes	Yes
158	Rodríguez & Jiménez	2022	229	17 to 30	Spain	Health & socio-educative & others	Graduates & Undergraduates & Postgraduates	Psychology Nursing Medicine Social work Social education	Cross-sectional	Non probabilistic	NA	#Gender #Course year #Field of study #Average grade #Vocation	Basic Empathy Scale (BES-B ) (Antolín et al., 2011) Trait Meta-Mood Scale (TMMS) (Fernández-Berrocal et al., 2004) Rosenberg Self Esteem Scale (RSES) (Rosenberg, 1965)	Yes	No
159	Roos et al.	2014	237	22 to 35	South Africa	Health	Undergraduates	Medicine	Cross-sectional	Non probabilistic	#Anaesthesiology marks #Urology marks	#Anaesthesiology marks #Urology marks	Facial Expressions of Emotion: Stimuli and Tests (FEEST) (Young et al., 2002)	No	No
160	Sa et al.	2014	304	NR	Trinidad & Tobago	Health	Undergraduates	Medicine	Cross-sectional	Non probabilistic	NA	#Gender #Age	The Mayer-Salovey-Caruso Emotional Intelligence Test (MSCEIT V2.0) (Mayer et al., 2002)	Yes	No
161	Salvador-Ferrer	2021	311	17 to 56	Spain	Health & socio-educative & others	Undergraduates	Psychology Social work Social education	Cross-sectional	Non probabilistic	#Goals in life	#Achievement motivation #Goals in life	Trait Meta-Mood Scale (TMMS) (Fernández-Berrocal et al., 2004)	Yes	No
162	Sánchez-Expósito et al.	2019	91	21 to 42	Spain	Health	Undergraduates	Nursing	Cross-sectional	Non probabilistic	#Students’ performance in the clinical practices	#Sex #Performance in the clinical practices #Anxiety state	Health Professionals Communication Skills Scale (HP-CSS) (Leal-Costa et al., 2016) Self-Efficacy Questionnaire (GSES) (Spanish adaptation of the General Self-Efficacy; Baessler & Schwarzer, 1996) Utrecht Work Engagement Scale (UWES; adapted student version) (NR)	No	No
163	Sánchez-Ruiz et al.	2013	323	NR	Cyprus	Socio-educative & health	Undergraduates	Computer science Tourism & marketing Engineering Law & accounting Psychology Business & management	Cross-sectional	Non probabilistic	#Grade point academic average #Academic field choice	#Grade point academic average #Personality traits #Degree programme	Trait Emotional Intelligence Questionnaire Short Form (TEIQue-SF) (Petrides, 2009)	Yes	No
164	Sánchez-Ruiz et al.	2010	512	17 to 44	England & Spain	Health & socio-educative & others	Undergraduates	Medicine Psychology Education Social work Psychology Sociology Education Social work Medicine Chemistry Biology Computer science Engineering Drama Music Ballet History Philosophy Language	Cross-sectional	Non probabilistic	NA	#Faculty #Gender #Faculty by Gender	Trait Emotional Intelligence Questionnaire (TEIQue) (Petrides, 2009)	No	No
165	Sarikaya & Yegen	2017	64	NR	NR	Health	Postgraduates	Medicine	Cross-sectional	Non probabilistic	NA	#Interaction with patient #Interaction with health team #Personal development #Ethical competency	Bar-On Emotional Quotient Inventory (EQ-i) (Bar-On, 1997)	Yes	No
166	Sasanpour et al.	2012	120	NR	Iran	Health	Unclear	Medicine	Cross-sectional	Probabilistic	NA	#Happiness #Mental health #Sex	Bar-On Emotional Intelligence Questionnaire (EQ-i) (Bar-On, 2000)	No	No
167	Schofield et al.	2013	14	NR	Canada	Health	Undergraduates	Nursing	Qualitative	Non probabilistic	NA	NA	Interview questions on service experience (assumptions, beliefs, feelings, learnings, or growing as a person through this experience)	No	Yes
168	Shabbani et al.	2020	185	NR	Iran	Socio-educative	Undergraduates	Language Social sciences	Cross-sectional	Non probabilistic	NA	#Perception of learner autonomy	Emotional Intelligence Inventory (EQ-i) (Bar-On, 1997)	Yes	No
169	Sheikhbardsiri et al.	2020	183	NR	Iran	Health	Postgraduates (Phds, Masters, Residents)	Medicine	Cross-sectional	Probabilistic	NA	#Gender #Age #Educational level #Housing #Learning strategy	Emotional intelligence questionnaire (EIA) (Bradberry & Su, 2006)	Yes	Yes
170	Silva et al.	2021	95	18 to 25	Portugal	Health & socio-educative	Undergraduates	Dietetics & Nutrition Nursing Occupational therapy Physiotherapy Speech therapy Unclear	Cross-sectional	Non probabilistic	NA	#Decision-making style	Study on Social and Emotional Skills (SSES) (Chernyshenko et al., 2018; Kankaraš & Suarez-Alvarez, 2019)	No	No
171	Singer-Chang et al.	2020	144	NR	USA	Health	Undergraduates	Medicine	Longitudinal	Non probabilistic	NA	#Year	Bar-On Emotional Quotient Inventory 2.0 (EQ-i) (Bar-On, 1997, adapted from Multi-Health Systems, 2011)	No	No
172	Smith et al.	2018	36	24 to 39	USA	Health	Undergraduates	Pharmacy	Quasi-experiment	Non probabilistic	NA	#Time point #Time point by Gender	Emotional Intelligence Appraisal (EIA) (Bradberry & Greaves, 2009)	No	No
173	Snowden et al.	2018	876	NR	Scotland	Health	Undergraduates	Nursing Midwifery	Longitudinal	Non probabilistic	NA	#Programme completed vs. Non-completed	Trait Emotional Intelligence Questionnaire Short Form (TEIQue-SF) (Petrides, 2006) Emotional Intelligence Scale (SSREI) (Schutte et al., 1998)	No	No
174	Snowden et al.	2015	938	NR	Scotland	Health & others	Undergraduates	Nursing Midwifery Computing sciences	Cross-sectional	Non probabilistic	NA	#Sex #Age #Experience in mindfulness #Group (Nurses vs. Non-nurses)	Trait Emotional Intelligence Questionnaire (TEIQue-SF) (Cooper & Petrides, 2010) Emotional Intelligence Scale (SSREI) (Schutte's et al., 1998)	No	No
175	Southward & Cheavens	2020	92	NR	USA	Health	Undergraduates	Psychology	Longitudinal	Non probabilistic	#Mood	NA	Ecological Momentary Assessment of Emotion Regulation Strategy	No	No
176	Stenhouse et al.	2016	596	NR	Scotland	Health	Undergraduates	Nursing Midwifery	Longitudinal	Non probabilistic	NA	#Withdrawal or interruption the course	Schutte Emotional Intelligence Scale (SSREI) (Schutte et al., 1998) Short form of the Trait Emotional Intelligence Questionnaire (TEIQue-SF) (Petrides, 2009)	Yes	No
177	Štiglic et al.	2018	217	18 to 43	Slovenia	Health & others	Undergraduates	Nursing Engineering	Cross-sectional	Non probabilistic	NA	#Gender #Study programme	Trait Emotional Intelligence Questionnaire (TEIQue-SF) (Petrides, 2009) Schutte Self Report Emotional Intelligence Test (SSREI) (Schutte et al., 1998)	No	Yes
178	Stratton et al.	2005	166	NR	USA	Health	Undergraduates	Medicine	Cross-sectional	Non probabilistic	#Communication skills (verbal/non verbal) #Professional performance	NA	Trait Meta-Mood Scale (TMMS) (Salovey et al.,1995) Davis’ Interpersonal Reactivity Index (IRI) (Davis, 1986)	Yes	No
179	Strickland & Cheshire	2017	112	NR	USA	Health	Undergraduates	Nursing	Longitudinal	Non probabilistic	NA	NA	Mayer Salovey Caruso Emotional Intelligence Test (MSCEIT) (NR)	No	No
180	Talarico et al.	2008	26	NR	USA	Health	Residents	Anaesthesiology	Longitudinal	Non probabilistic	NA	#American Board of Anesthesiology essential attributes	Bar-On Emotional Quotient Inventory (EQ-i) (Bar-On, 1996)	No	No
181	Talarico et al.	2013	86	NR	USA	Health	Residents	Anaesthesiology	Cross-sectional	Non probabilistic	NA	#Sex #Patient care #Medical knowledge #Professionalism #Communication skills #Practice-Based Learning #Systems-Based Practice	Bar-On Emotional Quotient Inventory (EQ-i) (Bar-On, 1996)	No	No
182	Talman et al.	2020	430	18 to 56	Finland	Health	Undergraduates	Nursing	Cross-sectional	Non probabilistic	NA	#Age #Gender #Previous education #Working in the field prior application #Pass vs. Fail group #Previous application BY Pass/Fail #Admitted vs. Not admitted applicants #Realistic image by Admission groups #Previous education by Admission groups	Rankein Scale (translated version to Finnish) (NR)	No	Yes
183	Taneja et al.	2020	210	NR	India	Health	Undergraduates	Medicine	Cross-sectional	Non probabilistic	NA	#Personality traits	Schutte Emotional Intelligence Scale (SSREI) (Schutte et al., 1998)	No	No
184	Tariq et al.	2020	498	NR	Pakistan	Socio-educative & health	Undergraduates	Medicine Dentistry Optometry Nutrition Physiotherapy Pharmacy Social sciences	Cross-sectional	Probabilistic	NA	#Student´s residing status #Faculty	Trait Emotional Intelligence Questionnaire Short Form (TEIQue-SF) (Petrides, 2009)	Yes	No
185	Treat et al.	2021	205	NR	USA	Health	Undergraduates	Medicine	Cross-sectional	Non probabilistic	#Burnout	#Year of study #Gender #Burnout	Trait Emotional Intelligence Questionnaire Short Form (TEIQue-SF) (NR)	No	No
186	Turan et al.	2019	285	NR	Turkey	Health	Undergraduates	Nursing	Cross-sectional	Probabilistic	NA	#Gender #Grade classes #Willingly prefer vs. lack of willingness the profession #Choose the profession with the request of family vs. those who did not #Those who was not successful to prefer another profession vs. those who not #Those who are independent about self-decision vs. decision-makers in consultation with the family	Emotional Intelligence Evaluation Scale (Nicholas Hall technique) (NickHall, 1999; Turkish adaptation by Ergin, 2000)	Yes	No
187	Tyszkiewicz-Bandur et al.	2017	328	NR	Poland	Health	Undergraduates	Medicine Midwifery Nursing Paramedical science Health sciences Dietetics	Cross-sectional	Non probabilistic	NA	#Faculty #Gender #Attachment style	Schutte Self Report Emotional Intelligence Test (SSREI) (Scutte et al., 1998)	No	No
188	Ulupinar et al.	2019	715	18 to 27	Turkey	Health	Undergraduates	Nursing	Cross-sectional	Non probabilistic	NA	#Social activity participation status #Benefits of participating in social activities #Academic year #Gender #Age	Social Emotional Learning Skills Scale (SELSS) (Kabakçı & Owen, 2010)	Yes	No
189	Van Eckert et al.	2012	212 (110 academic nurses)	NR	Germany	Health	Undergraduates	Nursing	Cross-sectional	Non probabilistic	NA	#Group (academic vs. non academic nurses) #Work-related health status	Rosenberg Self-Esteem Scale (RSES) (Rosenberg, 1965)	Yes	No
190	Vasefi et al.	2018	164 Senior students 271 Junior students	NR	Iran	Health	Residents	Medicine	Cross-sectional	Non probabilistic	NA	#Group (junior vs. senior)	Persian translation of the Trait Emotional Intelligence Questionnaire Short Form (TEIQue-SF) (Petrides et al., 2007)	No	No
191	Vilca-Pareja et al.	2022	2574	18 to 30	Peru	Health & socio-educative & others	Undergraduates	Psychology Social work	Cross-sectional	Non probabilistic	#Satisfaction with life	#Satisfaction with life #Gender	Wong and Law Emotional Intelligence Scale (WLEIS) ( Merino-Soto et al., 2016) Rosenberg Self-Esteem Scale (RSES) (Pérez-Fuentes et al., 2019)	Yes	No
192	Volberding et al.	2015	130	NR	USA	Health	Undergraduates	Kinesiology	Cross-sectional	Non probabilistic	NA	NA	Emotional Intelligence Scale (SSREI) (Chan, 2004; Schutte et al., 1998)	No	No
193	Wang et al.	2020	851	NR	China	Health	Undergraduates	Nursing	Cross-sectional	Non probabilistic	#Communication ability #Caring ability	NA	Emotional Intelligence Scale (SSREI) (Schutte et al., 1998; translated version by Wang, 2002) Supportive Communicative Scale (SUCS) (Whetten & Cameron translated by Gao et al., 2009) Reactivity Index (IRI) (Davis, 1983; adapted by Zhang et al., 2010)	Yes	No
194	Weise et al.	2020	10	25 to 37	Spain	Socio-educative	Postgraduates	Social sciences	Qualitative	Non probabilistic	NA	NA	Qualitative techniques	No	No
195	Wijekoon et al.	2017	130	NR	India	Health	Undergraduates	Medicine	Cross-sectional	Non probabilistic	#Academic performance	#Sex #Family support #Aesthetic activities in school #Aesthetic activities in university #Socialize well in the university #Enjoy studying medicine #Satisfied with facilities available for learning	GENOS Emotional Intelligence Inventory Full Version (Gignac, 2010)	No	No
196	Wood et al.	2020	202	NR	Canada	Health	Undergraduates	Medicine	Cross-sectional	Non probabilistic	NA	NA	Mayer-Salovey-Caruso Emotional Intelligence Test (MSCEIT v2.0) (Mayer et la., 2003)	Yes	No
197	Xiao et al.	2022	179	17 to 47	Australia	Health	Undergraduates	Psychology	Cross-sectional	NR	NA	#Age #Gender	Mayer-Salovey-Caruso Emotional Intelligence Test (MSCEIT) (Mayer, 2002) Regulating Others’ Emotions Scale (ROES) (MacCann, 2022)	Yes	Yes
198	Yang	2022	248	NR	USA	Health	Undergraduates	Psychology	Longitudinal	Non probabilistic	#Optimism	#Emotion differentiation #Neuroticism #General well-being #Stressors	Life Orientation Test (LOT) (Scheier et al., 1994) Positive and Negative Affect Schedule scale (PANAS) (Mackinnon et al., 1999)	Yes	No
199	Yasmeen et al.	2023	320	NR	Pakistan	Health & socio-educative & others	NR	Unspecific (Faculty of Medical and Health Sciences) Unspecific (Faculty of Social Sciences)	Cross-sectional	Non probabilistic	#Generic competences	#Generic competences	Wong and Law Emotional Intelligence Scale (WLEIS) (Wong & Law, 2017)	Yes	Yes
200	Yen et al.	2011	196	21 to 55	Canada	Health	Undergraduates	Genetics technology Ultrasound Gynaecology-Obstetrics	Cross-sectional	Non probabilistic	NA	NA	Bar-On Emotional Quotient Inventory (EQ-i) (Bar-On, 1998)	Yes	No
201	Zhou et al.	2022	1369	NR	China	Health	Undergraduates	Nursing	Cross-sectional	Probabilistic	#Team emotional intelligence	#Age #Relationship with classmates, teachers and parents #Family atmosphere #Conscientiousness #Conscientiousness #Leadership	Team emotional intelligence questionnaire (TEI) (Furnham et al., 2012) Wong and Law Emotional Intelligence Scale (WLEIS) (Tian & Hong, 2018)	Yes	No
Note 1. NR = Not reported; SEC(s) = Socio-emotional competencies; NA = Not applicable; UK = United Kingdom; USA = United States of America; n.d. = No date.
Note 2. The acronyms for the measures used can be found in the second tab of this Excel file.

## Sheet: Measures acronyms
Acronyms
ACS = Action Control Scale
AEQT = Adult Emotional Quotient Test
ASRS = Adult Self-Report Scale
ATEI = Arabic Test for Emotional Intelligence
AVEI = Audiovisual Test of Emotional Intelligence
BEES = Balanced Emotional Empathy Scale
BES-B = Basic Empathy Scale
CARE-EC = CARE Empathy Checklist
CAS = Clinical Anger Scale
CDE-A = Emotional Development Questionnaire for Adults
CERQ = Cognitive Emotion Regulation Questionnaire
COPE = Brief COPE Inventory
CSEI = Coopersmith Self Esteem Inventory
CST = Creative Stories Task
DERS = Difficulties in Emotion Regulation Scale
DES = Differential Emotions Scale
DRS = Dispositional Resiliency Scale
DSCS = Self Control Schedule (originally developed by Rosenbaum, 1980)
ECCS = Empathic Communication Coding System
ECE-US = Emotional Exhaustion Scale for University Students
ECI-II = Hay 360 Emotional Intelligence Quiz
ECT = Emotional Coefficient Test
EIA = Bradberry and Greaves’ Standard Emotional Intelligence Questionnaire
EIE = Emotional Intelligence Scale
EILI = Emotionally Intelligent Leadership Inventory
EIQ = Emotional Intelligence Questionnaire
EIS = Emotional Intelligence Scale
EMI-T = Emotional Intelligence Test
EQ = Empathy Quotient
EQ-i = Emotional Quotient Inventory
EQSAC = Sterrett’s Emotional Quotient Self-Assessment Checklist
ERQ = Emotion Regulation Questionnaire
ES = Empathy Scale
ESCI = Emotional and Social Competency Inventory
ESCQ = Emotional Skills and Competence Questionnaire
FATCOD-S = Frommelt Attitude Toward Care of the Dying Scale
FEEST = Facial Expressions of Emotion: Stimuli and Tests
GHQ-12 = Goldberg General Health Scale
GICC = Global Interpersonal Communication Competence Scale
GRS = Global Rating Scale
GS = Grit Scale
GSES = General Self‐Efficacy Scale
HP-CSS = Health Professionals Communication Skills Scale
IRI = Interpersonal Reactivity Index
ISS = Inventory of Social Skills
JSPE = Jefferson Scale of Physician Empathy
LEAS = Levels of Emotional Awareness Scale
LOT-R = Life Orientation Test Revised
LSAS = Life Skills Ability Scale
LSS = Life Satisfaction Scale
MBI-SS = Maslach Burnout Inventory-Student Survey
MDEES = Multi-dimensional Emotional Empathy Scale
MEIQ = Multidimensional Emotional Intelligence Quotient Survey
MMI = Multiple Mini-Interview
MSCEIT = Mayer-Salovey-Caruso Emotional Intelligence Test
MSSREI = Modified Schutte Emotional Intelligence Scale
MTI = Mental Toughness Index
NCSS = Non-Cognitive Skills Scale
NCTD = Non-Cognitive Traits of Doctor
NEE = Nursing Entrance Examination
NEIS = Nursing Emotional Intelligence Scale
NES = Negative Expressivity Scale
NHS-EQS = National Health Services - Emotional Quotient Survey
NSCQ = Nurses’ Self-Concept Questionnaire
OGBHS = Observation Grid of the Basic Helping Skills
OGSI = O’Sullivan and Guilford Social Intelligence Tests
OLS = Overall Life Satisfaction Scale
PANAS = Positive Affect Negative Affect Scale
PEC = Profile of Emotional Competence
PES = Positive Expressivity Scale
P-MEX = Professionalism Mini-Evaluation Exercise
POMS = Profile of Mood States Scale
QEISAT = Quick Emotional Intelligence Self-Assessment Test
QSE = Quick Scale of Empathy
RAS = Rathus Assertiveness Schedule
RCHS = Relationship Change Scale
REAS = Resilience Appraisal Scale
REIS = Rotterdam Emotional Intelligence Scale
RIBS = Runco’s Ideational Behavior Scale
RMEQ = Reading the Mind in the Eyes Quiz (Eyes Quiz)
ROCI-II = Rahim Organizational Conflict Inventory-II
ROES = Regulating Others’ Emotions Scale
RSES = Rosenberg Self-Esteem Scale
SCLS = Learning Satisfaction and Confidence Scale
SCOS = Self-Confidence Scale
SCS = Self-Control Scale
SCSF = Self-Concept Scale Form
SDL = Self-Directed Learning
SED-I = Social Emotional Development Inventory
SEF HSP = Scale of Emotional Functioning: Health Service Provider
SEI = Six Seconds Emotional Intelligence
SEL Toolkit = Emotional Intelligence Self Assessment Tool
SELSS = Social Emotional Learning Skills Scale
SES = Generalized Self-Efficacy Scale
SHREI = Shrink Standard of Emotional Intelligent Scale
SI = Strathclyde Inventory
SIE-T = Emotional Intelligence Scale–Faces
SPSI = Social Problem Solving Inventory
SSCCS = State Self-Control Capacity Scale
SSEIT = Standard Shering Intelligence Questionnaire
SSES = Scale on Social and Emotional Skills
SSI = Social Skills Inventory
SSREI = Schutte Self Report Emotional Intelligence Test
SSS-US = Socioemotional Skills Scale for University Students
SUCS = Supportive Communicative Scale
SWLS = Satisfaction with Life Scale
TAE = Analysis of Emotions Test
TAS = Toronto Alexithymia Scale
TCCA-B = Test of the Basic Helping Skills (Test de Connaissances des Compétences d’Aide de Base)
TEI = Team Emotional Intelligence Questionnaire
TEIQue = Trait Emotional Intelligence Questionnaire
TEIQue-SF = Trait Emotional Intelligence Questionnaire Short Form
TEIS = Tett’s Emotional Intelligence Scale
TICA = Interactive Test of the Helping Skills (Test Interactif des Compétences d’Aide, TICA)
TKI = Thomas-Kilmann Conflict Mode Instrument
TMMS = Trait Meta-Mood Scale
TSCS = Tennessee Self Concept Scale
TUE = Emotion Management Test
USMEQ-I = University Sains Malaysia Emotional Quotient Inventory
UWES = Utrecht Work Engagement Scale
VET = Vocabulary of Emotions Test
WEIP-S = Workgroup Emotional Intelligence Profile
WLEIS = Wong and Law Emotional Intelligence Scale
YCTD = Yoon’s Critical Thinking Disposition
