# Supplementary material for: Strategies to assess and promote the socio-emotional competencies of university students in the socio-educational and healthcare fields: A scoping review
Source: PLoS One. 2025 May 22;20(5):e0324531. doi: 10.1371/journal.pone.0324531 (PMC12097715; doi:10.1371/journal.pone.0324531)
Supplement: Dataset 3 — (XLSX) [file pone.0324531.s008.xlsx]

## Sheet: Dataset 3
No.	Study	Publication year	Sample size (% of females)	Age range	Country	Field of study	Educational level	Degree programme	Study design	Sampling technique	SECs are the main objective	SECs promoted	Other outcomes	SEC theoretical framework reported	Modality	No. of sessions and hours	Frequency	Strategies	SEC measure and type	Reliability assessment	Validity assessment	Efficacy and effectiveness
1	Abdulqadir et al.	2022	247 (63%)	NR	Iraq	Health	Undergraduates	Nursing	Quasi-experimental	Probabilistic	Yes	1. Emotional intelligence-based strategies	No	Bar-On (2006)	NR	10 (NR)	NR	NR	1. EQ-i (Bar-On, 2006); Standardized specific	NR	NR	A statistically significant difference was found between the training and control groups across all emotional intelligence components.
2	Abe et al.	2013	181 (57%)	17 to 32	NR	Health	Undergraduates	Medicine	Quasi-experimental	Non probabilistic	Yes	1. Expressing one's feelings 2. Listening for others feelings	No	NR	Extracurricular	1 (NR)	Once	1. Pair work 2. Group work	1. TEIQue-SF (Petrides, 2009); Standardized specific	1. TEIQue-SF (α = .89)	NA	Improvements in global trait emotional intelligence scores, as well as increases in listening attentiveness and confidence, were observed immediately post-workshop and sustained in a one-year follow-up. Gender and nationality emerged as significant moderator variables.
3	Antoun et al.	2020	27 (59%)	NR	Lebanon	Health	Postgraduates	Medicine	Quasi-experimental	Non probabilistic	Yes	1. Interpersonal skills	1. Burnout 2. Disposition	Salovey & Mayer (1990)	Curricular	20 (NR)	Biweekly (one academic year)	1. Case study 2. Group work 3. Debriefing	1. MSCEIT V2.0 (Mayer et al., 2002); Standardized specific	NR	NA	No significant difference was observed in emotional intelligence scores post-intervention. Gender, academic year and attendance were moderator variables.
4	Arch & Craske	2006	60 (68%)	18 to 25	USA	Health	Undergraduates & Graduates	Psychology	Experimental	Non probabilistic	No	1. Emotion regulation	1. Mindfulness 2. Focused breathing 3. Emotional states	NR	Extracurricular	NR (NR)	NR	1. Focused breathing 2. Meditation	1. PANAS (Watson et al., 1988); Standardized non specific 2. SQAS (Wolpe, 1990); Non standardized quantitative	NR	NA	Participants in the focused breathing group showed consistent positive responses to neutral slides. Unfocused attention and worry groups exhibited more negative and emotionally volatile responses.
5	Başarı et al.	2023	10 (NR)	NR	Turkey	Socio-educative	Undergraduates	Faculty of Education	Quasi-experimental	Non probabilistic	No	1. Social-emotional skills	1. Reading interest 2. Reading motivation	NR	Curricular	24(NR)	Weekly (during 12 weeks)	1. Bibliotherapy 2. Role playing 3. Psychodrama 4. Animation techniques 5. Group work 6. Audiovisual	1. SSI Turkish language (Yüksel, 1998); Standardized specific	1. SSI (for the total score was found to be r = .92 for the entire scale; The reliability coefficient was calculated as 0.82). The reliability was assessed using both test-retest and internal consistency methods.	NR	There was a significant difference in emotional sensitivity scores.
6	Beauvais et al.	2019	79 (92%)	19 to 21	USA	Health	NR	Nursing	Mixed-methods	Non probabilistic	Yes	1. Emotional intelligence 2. Communication skills	1. Attitudes towards caring of the dying 2. Reflection	Hildegard Peplau's (n.d.)	Curricular	6 (12)	Weekly (during a semester)	1. Psychodrama 2. Group work 3. Role playing	1. MSCEIT V1.1 (Mayer et al., 1999); Standardized specific 2. Recordings; Non standardized qualitative	NR	NR	Significant improvements were observed in communication skills, attitudes and self-reflection in the group receiving the 6-week psychodrama intervention. Emotional intelligence tasks did not show significant differences between groups, except for one task (understanding emotions—blended task).
7	Bonazza et al.	2021	101 (31%)	25 to 55	USA	Health	Postgraduates	Medicine	Quasi-experimental	Non probabilistic	No	1. Emotional intelligence 2. Empathy 3. Communication	1. Leadership 2. Integrity 3. Teamwork 4. Critical thinking 5. Selfless service 6. Resiliency 7. Time management	NR	Extracurricular	NR	NR	1. Didactic sessions 2. Discussions 3. Group work 4. Simulations 5. Role playing 6. Project based learning	1. TEIQue-SF (Petrides, 2009); Standardized specific	1. TEIQue-SF. Inter-subject reliability were found to be acceptable (.70 to .80) or questionable (.60 to.70) for all domains: well-being = .77; self-control = .65; emotionality = .78; and sociability = .66.	NR	The leadership programme emphasized communication, emotional intelligence and team building as highly beneficial. Emotional intelligence was prioritized by 32% of respondents. Most participants reported increased comfort in leadership roles and credited the programme for contributing significantly to their success. Medical students and faculty/staff viewed emotional intelligence as the most signi…
8	Bonvicini et al.	2009	160 (36%)	NR	USA	Health	Postgraduates	Medicine	Quasi-experimental	Non probabilistic	Yes	1. Empathy	1. Physician–patient interactions	NR	Extracurricular	NR (NR)	Monthly	1. Didactic and experiential teaching modalities 2. Individual coaching	1. ECCS (Bylund & Makoul, 2002); Standardized specific 2. GRS (Miller, 2003); Non standardized quantitative	NR	NA	Physician empathic response scores significantly increased from baseline through to follow-up. The trained condition had higher scores than the delayed training condition.
9	Bowling & Underwood	2016	77 (79%)	NR	USA	Health	Undergraduates	Nursing	Experimental	Non probabilistic	No	1. Self-confidence	1. Effect of simulators depends on its fidelity 2. Nursing student's knowledge 3. Skills performance	NR	Extracurricular	NR (NR)	NR	1. Simulations 2. Lectures 3. Readings 4. Case study 5. Debriefing 6. Group work	1. SCLS (Jeffries & Rizzolo, 2006); Standardized non specific	1. SCLS (α = .71)	NA	The case-study group exhibited significantly higher self-confidence scores compared to the simulation group, in which students tended to choose lower confidence options.
10	Brison et al.	2015	74 (85%)	18 to 29	NR	Health	Undergraduates	Psychology	Experimental	Non probabilistic	Yes	1. Self-development 2. Empathy 3. Listening skills	1. Fully functioning person 2. Self actualization	NR	Extracurricular	3 (12)	Weekly	1. Person-centred encounter group 2. Role playing	1. TEIQue (Petrides, 2009); Standardized specific 2. SI (Freire et al., 2007); Standardized non specific 3. TCCA-B (Jaeken et al., 2014); Non standardized quantitative 4. TICA (Jaeken et al., 2011); Standardized non specific 5. ES (Burns et al., 1996); Non standardized quantitative 6. OGBHS (Jaeken et al., 2012); Standardized non specific	1. TEIQue-SF (NR) 2. SI (α = .82 before training and .87 after training) 3. TCCA-B (NR) 4. TICA (Inter-rater reliabilities ranged between .76 and .98) 5. ES (NR) 6. OGBHS (Inter-rater reliabilities ranged between .52 and .96)	NA	Students in less directive interventions improved in flexibility, emotional competence and empathic listening. They also enhanced their knowledge of helping skills. No significant improvements were observed in empathy and client-centred responses.
11	Buckley et al.	2020	166 (NR)	NR	USA	Health	Postgraduates	Pharmacy	Quasi-experimental	Non probabilistic	No	1. Emotional intelligence	1. Leadership	Bradberry & Greaves (2009)	Curricular	NR (NR)	Quarterly	1. Activities 2. Readings 3. Self-assessments 4. Large-group topic discussions 5. Individual written reflections 6. Feedback provided by faculty mentors 7. Active-learning exercise	1. EIA (Bradberry & Greaves, 2009); Standardized specific	NR	NA	Cohort mean scores significantly improved in overall EIA, self-awareness, self-management and social awareness, from the initial to the final assessment. Class/cohort was a moderator. Relationship management final scores were significantly higher only for the class of 2018 and class of 2019 cohorts compared to their initial scores.
12	Caballero-García & Sánchez-Ruiz	2021	300 (77%)	18 to 47	Spain	Health & Socio-educative	Undergraduates	NR	Experimental	Non probabilistic	Yes	1. Emotional self-awareness 2. Assertiveness 3. Emotional regulation 4. Empathy	1. Creative thinking	NR	Curricular	7 (7)	NR	1. Brainstorming 2. Cooperative learning 3. Role playing 4. Pair work 5. Reflection 6. Debate 7. Case study	1. SWLS (Vázquez et al., 2013); Standardized non specific 2. OLS (Campbell et al., 1976); Non standardized quantitative	1. SWLS (α = .81) 2. OLS (NR)	NR	The intervention programme significantly increased life satisfaction in the experimental group.
13	Choi	2016	23 (NR)	NR	Korea	Health	Undergraduates	Nursing	Experimental	Non probabilistic	Yes	1. Self-esteem	1. Ego-identity	NR	Extracurricular	3 (7.5)	NR	1. Conferences	1. RSES Korean (Yang, 2002); Standardized specific	1. RSES (α = .78)	NA	The group programme improved ego-identity and self-esteem. The experimental group's scores increased significantly to high levels, while the control group's scores slightly decreased.
14	Choi et al.	2015	87 (86%)	NR	Korea	Health	Undergraduates	Nursing	Quasi-experimental	Non probabilistic	Yes	1. Communication competence 2. Emotional intelligence	No	Salovey & Mayer (1990)	Extracurricular	8 (NR)	Weekly	1. Lecture & presentations 2. Group work 3. Role playing 4. Audiovisual 5. Discussions	1. GICC (Hur, 2003); Standardized non specific 2. AEQT (Moon, 1997); Standardized specific	1. GICC (α = .81) 2. AEQT (α = .77)	NA	The experimental group showed both higher communication competence and emotional intelligence scores compared to the control group.
15	Christiansen & Jensen	2008	288 (NR)	NR	Norway	Health	Undergraduates	Nursing	Qualitative	Non probabilistic	Yes	1. Interpersonal skills	No	NR	Extracurricular	2 (NR)	Daily (during two days)	1. Role playing 2. Case study 3. Group work 4. Debriefing	1. Focus group interviews; Non standardized qualitative 2. Observation; Non standardized qualitative	NA	NA	Role-playing with peer feedback and group discussions benefited students' emotional learning by creating a safe space for reflecting on patient care in challenging situations and addressing their own emotions. It enhanced confidence, motivation and compassionate patient interactions.
16	Cole et al.	2023	NC = 22 (77%) SIC = 15 (80%)	18 to 44	USA	Health	Undergraduates & Postgraduates	Pharmacy	Quasi-experimental	Non probabilistic	Yes	1. Self-awareness 2. Conflict management 3. Empathy	1. Leadership	NR	NR	NR	NR	1. Audiovisual 2. Lectures 3. Discussions	1. EILI (Haight et al., 2017); Standardized mixed	NR	NR	Participants reported perceived improvement in leadership, self-awareness and emotional intelligence, regardless of cohort participation.
17	Cunico et al.	2012	103 (76%)	NR	Italy	Health	Undergraduates	Nursing	Quasi-experimental	Non probabilistic	Yes	1. Empathy	No	NR	Curricular	NR (21)	NR	1. Audiovisual 2. Individual & couple exercise 3. Discussions with lectures 4. Role playing 5. Observation 6. Debriefing	1. BEES (Mehrabian, 1996); Standardized specific	NR	NA	After the programme, both intervention and control groups showed improvements in their scores. Gender was a moderator variable. After the programme, women had higher BEES scores compared to men. Women in the intervention group showed higher scores across four dimensions compared to men.
18	DasGupta & Charon	2004	8 (100%)	NR	USA	Health	Undergraduates	Medicine	Qualitative	Non probabilistic	Yes	1. Empathy	No	NR	Curricular	5 and/or 6 (NR)	Weekly (during an academic year)	1. Writings	1. Reflective writing; Non standardized qualitative	NA	NA	Students were able to witness, interpret and translate their own and each others’ experiences to gain a better understanding of themselves as practitioners and, in turn, of their patients.
19	Donisi et al.	2022	264 (56%)	19 to 29	Italy	Health	Undergraduates	Medicine Surgery	Quasi-experimental	Non probabilistic	Yes	1. Communication 2. Emotion handling skills: recognize and respond patient emotions 3. Personal awareness	1. Learn to collect clinical information	NR	Curricular	NR (16)	NR	1. Interactive teaching 2. Theoretical 3. Audiovisual	1. IRI (Davis,1980); Standardized mixed 2. EQ-i Italian version (Franco & Tappatà, 2009); Standardized specific	NR	NR	The course led to increased emotional involvement. Post-training, both male and female students experienced a significant decrease in worry. Gender was a significant moderator variable. Despite significant reductions in worry for both genders, post-training, females still reported higher levels of worry than males.
20	Duran et al.	2021	30 (NR)	NR	USA	Health	Postgraduates	Medicine	Experimental	Non probabilistic	Yes	1. Communication	No	Frankel & Stein (1999)	Extracurricular	NR	NR	1. Audiovisual 2. Role playing 3. Feedback	1. CARE-EC (Mercer et al., 2004); Standardized specific	NR	NR	There was no difference in overall performance on the CARE empathy scale.
21	Farver et al.	2016	81 (33%)	NR	USA	Health	Undergraduates	Medicine	Qualitative	Non probabilistic	Yes	1. Self-awareness 2. Self-management 3. Social awareness 4. Relationship management	1. Leadership	Goleman (1995) Goleman et al. (2002)	Extracurricular	2 (NR)	Daily (during two days)	1. Readings 2. Discussions	1. Skills survey; Non standardized quantitative 2. Interviews; Non standardized qualitative	NA	NA	Participants' confidence with leadership skills notably improved following the workshop, including mentoring, team-building, and conflict management. Additionally, their familiarity with key workshop concepts such as emotional intelligence, leadership, cultural competence and conflict resolution also increased significantly.
22	Fincias & González	2021	30 (80%)	20 to 25 (Youths) 55 to 68 (Adults)	Spain	Socio-educative & others	Undergraduates & Postgraduates	Social Education	Mixed-methods	Non probabilistic	Yes	1. Emotional competencies 2. Self-awareness 3. Self-regulation and emotional management 4. Self motivation 5. Communication 6. Empathy 7. Assertiveness	No	NR	NR	6 (15)	Weekly	1. Active participation 2. Role playing 3. Debates 4. Case study 5. Audiovisual 6. Readings	1. CDE-A35 (Pérez-Escoda and Alegre, in press; Pérez-Escoda et al., 2010); Standardized specific 2. Reflective writing; Non standardized qualitative	NR	NR	The study found significant differences in 4 out of 6 dimensions for youth participants: overall score, emotional autonomy, life skills, and well-being. For older adults, significant differences were observed in emotional awareness, life skills and well-being, with medium effect sizes.
23	Fletcher et al.	2009	70 (64%)	NR	United Kingdom	Health	Undergraduates	Medicine	Quasi-experimental	Non probabilistic	Yes	1. Communication skills 2. Emotional awareness	No	Bar-On (1997)	Extracurricular	7 (28)	Monthly	1. Individual & Group exercises 2. Problem-based learning	1. EQ-i 133 items (Bar-On, 1997); Standardized specific	NR	NA	The intervention group showed a significant increase in EQ-i scores, whereas the control group's scores slightly decreased.
24	Galal et al.	2012	212 (67%)	NR	USA	Health	Postgraduates	Pharmacy	Quasi-experimental	Non probabilistic	Yes	1. Communication 2. Consideration of others 3. Connection to others 4. Self awareness	No	Seal & Andrews-Brown (2010)	Curricular	NR (NR)	Weekly	1. Simulations	1. SED-I (Seal et al., 2011); Standardized specific	1. SED-I Total (α = .91); Awareness (α = .79); Connection (α = .83); Consideration (α = .81); Influence (α = .84)	NA	Students' performance and social-emotional competence improved significantly from the first to the second assessment, with enhanced self-reflection and peer assessment of social emotional competence.
25	Ghetti et al.	2009	17 (NR)	NR	NR	Health	Postgraduates	Obstetrics Gynaecology	Pre-experimental	Non probabilistic	No	1. Empathy	1. Burnout 2. Behavioural-medicine skills	NR	Curricular	2 (2)	Monthly	1. Case study 2. Debriefing	1. JSPE (Hojat et al., 2001); Standardized specific	NR	NA	The study did not find any difference in baseline and 12-month Jefferson Scale of Physician Empathy scores.
26	Gorgas et al.	2015	33 (48%)	NR	USA	Health	Postgraduates	Medicine: Emergency medicine	Experimental	Non probabilistic	Yes	1. Social awareness: social perspective taking	No	Kahn (2013)	Extracurricular	2 (4)	During six months	1. Lectures 2. Audiovisual 3. Case study 4. Group work	1. ECI-II (Boyatzis & Sala, 2004); Standardized specific	NR	NA	The intervention group demonstrated a significant increase in emotional intelligence scores from Time 1 to Time 3, while the control group showed no significant change.
27	Goroshit & Hen	2012	606 (85%)	NR	Israel	Socio-educative & others	Undergraduates	Social Work	Quasi-experimental	Non probabilistic	Yes	1. Self-awareness: understanding, regulation and utilization of emotions in oneself 2. Interpersonal awareness: identifying other's emotional states 3. Empathy, understanding of others, acceptance and validation	No	Mayer et al. (2000)	Curricular	NR (NR)	Weekly	1. Experiential learning 2. Journaling	1. SSREI (Schutte et al., 1998); Standardized specific	1. SSEIT (α = .78 to .88) Internal consistency at both points was .78	NA	The experimental group showed a significant increase in emotional intelligence mean and subscales among social work and education students. In contrast, the control group did not experience a significant increase. The university degree was a moderator variable. The course had a stronger effect on social work students compared to education students.
28	Goudarzian et al.	2019	60 (53%)	NR	Iran	Health	Unclear	Nursing	Experimental	Probabilistic	Yes	1. Self-awareness skills 2. Empathy 3. Management of excitement 4. Problem-solving ability 5. Decision-making skills 6. Interaction with others 7. Control anger 8. Stress management	1. Self-care behaviours 2. Coping skills	NR	Extracurricular	12 (12)	Weekly (two sessions per week)	1. Group work 2. Lectures 3. Personal and group reflections	1. EIA (Bradberry & Greaves, 2009); Standardized specific	1. EIA (Intra-correlation coefficient was calculated as .92)	NA	The experimental group exhibited a significant improvement in emotional intelligence scores post-intervention, while the control group showed no significant change.
29	Gunasingha et al.	2023	108 (38%)	NR	USA	Health	Undergraduates	Medicine	Quasi-experimental	Non probabilistic	Yes	1. Awareness of conflict resolution style	No	NR	NR	1 (NR)	Once	1. Simulations 2. Feedback 3. Audiovisuals	1. TKI (Thomas & Kilman, 2003); Standardized mixed	NR	NR	There was no difference in conflict resolution skills between groups. Speciality was a moderator variable. Students in diagnostic specialities scored higher in negotiation and emotional quotient compared to those in procedural specialities.
30	Hen & Goroshit	2011	165 (84%)	NR	Israel	Socio-educative	Undergraduates	Social Work	Quasi-experimental	Non probabilistic	Yes	1. Identify one's own emotions and emotional states 2. Express emotions and feelings 3. Regulation of emotions 4. Understand self emotions and others	No	Mayer et al. (2000)	Curricular	NR (NR)	Weekly (during a semester)	1. Discussions 2. Pair work 3. Group work 4. Role playing 5. Audiovisual 6. Lectures 7. Case study	1. SSREI (Schutte et al., 1998); Standardized specific 2. IRI (Davis, 1980); Standardized mixed	1. SSREI (α = .882, and subscales ranged from .78 to .85) 2. IRI (α = .775, subscales ranged from .72 to .79)	NA	Advanced-year students showed significantly higher overall emotional intelligence mean scores at the course's end. However, empathy scores did not show significant changes across the groups. The academic year was a moderator variable. First-year students exhibited higher empathic concern and overall empathy than advanced-year students.
31	Hurley et al.	2020	12 (67%)	NR	Australia	Health	Undergraduates	Nursing	Qualitative	Non probabilistic	Yes	1. Recognize and manage emotions in themselves and others	1. Resilience	Palmer et al. (2008)	Extracurricular	1 (4)	Once	1. Feedback 2. Coaching	1. GENOS EI Inventory (Gignac, 2010); Standardized specific 2. Interview; Non standardized qualitative	NR	NR	Participants in clinical nursing reported enhanced coping skills, better emotional challenge management, improved adaptability, and increased engagement following emotional intelligence training. They noted that emotional intelligence training improved therapeutic relationships, enhanced communications, teamwork and interpersonal skills.
32	Imperato & Strano-Paul	2021	285 (NR)	NR	USA	Health	Undergraduates	Medicine	Quasi-experimental	Non probabilistic	Yes	1. Emotional intelligence 2. Empathy	No	NR	Curricular	NR	NR	1. Reflection rounds 2. Group work 3. Feedback 4. Discussion 5. Case study	1. JSPE Student version (Hojat, 2016); Standardized specific 2. WLEIS (Wong & Law, 2004); Standardized specific	NR	NR	Participating in Reflection Rounds led to a significant increase in the JSPE composite score. However, scores for each of the 4 domains of emotional intelligence and the overall score remained unchanged post-intervention.
33	Jiménez-Rodríguez et al.	2022	60 (73%)	NR	Spain	Health	Undergraduates	Nursing	Quasi-experimental	Non probabilistic	Yes	1. Understanding and management of emotions	1. Resilience	NR	Curricular	NR	NR	1. Audiovisual 2. Case study 3. Group work 4. Role playing 5. Individual work 6. Homework	1. TMMS-24 (Fernández-Berrocal et al., 2014); Standardized specific	1. TMMS-24 (ω = .88 and GLB = .94 for attention; ω = .89 and GLB = .96 for clarity, and ω = .86 and GLB = .94 for repair).	NR	The scores of Clarity and Repair significantly increased after participation in the programme. However, the differences in Emotional Attention between measurements followed a trend, but were not statistically significant.
34	Johnsen et al.	2022	28 (NR)	NR	Norway	Health	Undergraduates	Dental	Qualitative	Non probabilistic	No	1. Recognising and managing emotions	1. Professional competence	NR	Curricular	5 (NR)	NR	1. Storytelling 2. Lectures 3. Group work	1. Focus group; Non standardized qualitative 2. Questionnaire with open-ended questions; Non standardized qualitative	NR	NR	The students mostly enjoyed listening to, telling, and preparing stories. They felt social support and a sense of community during the sessions. Students believed that stories aided in reflecting on their clinical work and in regulating their emotions effectively in clinical settings. Dental students noted differences between dental and dental hygiene students, and expressed a desire to learn mor…
35	Kelly et al.	2022	4 (75%)	18 to 25	Australia	Health	Undergraduates	Radiotherapy	Qualitative	Non probabilistic	No	1. Communication	1. Clinical reasoning 2. Confidence	NR	Curricular	NR	NR	NR	1. Semi-structured interview; Non standardized qualitative	NA	Yes	Five main themes emerged: "Understanding the Clinical Reasoning Module (CRM)", "Self-reflection", "Communication skills", "Learning as a student", and "Clinical practice". Students discussed diverse clinical experiences and used interviews as a debriefing tool. They connected the CRM with clinical settings, sharing unexpected emotional reactions during placements.
36	Kirkpatrick et al.	2020	75 (93%)	NR	USA	Health	Undergraduates	Nursing	Quasi-experimental	Non probabilistic	No	1. Self-awareness	1. Palliative care nursing knowledge	NR	Curricular	NR	NR	1. Simulations 2. Debriefing	1. FATCOD-B (Frommelt, 2003); Standardized non specific	1. FATCOD-B (α at pre-test was .80; α = .74 patient-focused; α = .56 family-focused subscales)	NR	Significant improvements were observed in the groups for self-awareness. There were no significant differences in post-test scores between observer and active participants.
37	Kneese et al.	2020	86 (57%)	NR	USA	Health	Undergraduates	Medicine	Mixed-methods	Non probabilistic	Yes	1. Express emotions during stress situations 2. Listening skills 3. Witnessing: understanding and empathizing	1. Professional identity 2. Narrative competence	Shapiro et al. (2006)	Extracurricular	NR (NR)	Biweekly (during a semester)	1. Discussions 2. Anonymously-paired participants 3. Writings	1. Numerical Rating Scale; Non standardized quantitative 2. Open questions; Non standardized qualitative	1. NRS (NR) 2. Open questions (NA)	NA	The paired analysis showed a significant positive increase in rank-sum medians across all factor areas. Within the participant cohort, significant improvements were noted in relation to medical class interactions, friendships, initiating conversations outside one’s social circle, and confidence with reflective writing.
38	Krasner et al.	2009	70 (46%)	NR	USA	Health	Postgraduates	Medicine	Pre-experimental	Non probabilistic	No	1. Interpersonal attention and awareness skills 2. Awareness of feelings 3. Managing conflict 4. Self-regulation	1. Burnout 2. Understanding the patient’s emotional and social life 3. Personality traits 4. Mindfulness	NR	Extracurricular	18 (52)	Weekly & Monthly	1. Experiential exercises 2. Mindfulness meditations	1. JSPE (Hojat et al., 2001); Standardized specific 2. POMS (McNair et al., 1971); Standardized non specific	NR	NA	The profile of Mood States showed moderate effect sizes in total score, depression, anger and fatigue subscales, with a smaller effect size in vigour. Total empathy and perspective taking improved significantly.
39	Latif	2004	65 (NR)	NR	NR	Health	Postgraduates	Pharmacy	Quasi-experimental	Non probabilistic	No	1. Self-awareness 2. Managing conflict 3. Listening and communication skills	1. Other management skills	Latif (2002) Whetten & Cameron (2002)	Extracurricular	NR (NR)	NR	1. Debates 2. Writings 3. Group work	1. EINE; Non standardized quantitative	NR	NA	The management skills course significantly improved students' emotional intelligence based on pre- and post-assessment.
40	LeBlanc et al.	2017	75 (64%)	18 to 76	United Kingdom	Health	Unclear	Psychology	Experimental	Non probabilistic	Yes	1. Emotion regulation: identifying emotions & defining emotion regulation	1. Depression 2. Anxiety 3. Well-being 4. Resilience 5. Life satisfaction	NR	Extracurricular	NR (8)	Weekly (during 4 weeks)	1. Writings 2. Mindfulness	1. ERQ (Gross, 1998); Standardized specific 2. PANAS (Watson et al., 1988); Standardized non specific	α > .70 for all measures	NA	The intervention group demonstrated a notable improvement in reappraisal scores from pre- to follow-up measurements. Post-intervention, negative affect scores decreased significantly following expressive writing, while positive affect scores increased significantly after the self-talk workshop compared to pre-intervention levels.
41	Lefroy et al.	2011	245 (59%)	NR	United Kingdom	Health	Undergraduates	Medicine	Mixed-methods	Non probabilistic	Yes	1. Communication and listening 2. Empathy 3. Emotional level control	No	NR	Curricular	5 (15)	NR	1. Simulations 2. Group work	1. Ad hoc Likert questionnaire; Non standardized quantitative 2. Focus group; Non standardized qualitative	NR	NA	The cohorts showed comparable preferences. A high percentage (86%) found selecting emotion levels was helpful. Student control promoted familiarity, preparation and self-confidence, while excessive challenges were considered detrimental.
42	Lim et al.	2010	40 (NR)	NR	Korea	Health	Undergraduates	Nursing	Experimental	Non probabilistic	Yes	1. Self-esteem	1. Career attitude maturity 2. Rational decision-making style	NR	Extracurricular	8 (8)	Unclear	1. Discussion 2. Lectures	1. RSES (Rosenberg, 1965); Standardized specific	1. RSES (α = .83)	NA	A significant increase in self-esteem was observed in the experimental group compared to the control group after the cognitive-behavioural programme intervention.
43	Lust & Moore	2006	107 (NR)	NR	USA	Health	Unclear	Pharmacy	Mixed-methods	Non probabilistic	Yes	1. Empathy 2. Conflict management	No	Goleman (1998)	Extracurricular	NR (NR)	NR	1. Audiovisual 2. Simulations 3. Debriefing	1. Reflective questions and student feedback; Non standardized qualitative 2. Essay questions; Non standardized qualitative	NR	NA	Students gained a better understanding of the concept of emotional intelligence and felt it would benefit them in future pharmacy management and improve patient outcomes.
44	McConville & Lane	2006	145 (NR)	18 to 45	NR	Health	Undergraduates	Nursing	Quasi-experimental	Non probabilistic	Yes	1. Self-efficacy to effectively communicate with patients	No	NR	Extracurricular	NR (NR)	Unclear	1. Lectures 2. Discussions	1. Self-efficacy toward nursing scale (ad hoc); Non standardized quantitative	NR	NA	Self-efficacy levels significantly improved over time, particularly in delivering bad news to relatives for both unexpected and expected deaths.
45	Mortari	2015	39 (NR)	NR	Italy	Socio-educative	Postgraduates	Faculty of Education	Qualitative	Non probabilistic	Yes	1. Identify and comprehend self emotions	No	NR	Extracurricular	NR (NR)	NR	1. Emotional journaling 2. Conceptual analysis	1. Interviews; Non standardized qualitative	NA	NA	Students learned self-awareness, emotional recognition, self-listening, identification of negative emotions, and self-management skills.
46	Orak et al.	2016	33 (55%)	NR	Iran	Health	Undergraduates	Nursing	Quasi-experimental	Non probabilistic	Yes	1. Emotion regulation 2. Communication 3. Assertiveness 4. Self awareness 5. Empathy 6. Problem solving 7. Stress, anger and negative mood management	No	Salovey & Mayer (1990)	Curricular	2 (16)	Weekly	1. Lectures 2. Role playing 3. Brainstorming 4. Homework 5. Group teaching	1. MSSREI (Austin et al., 2004); Standardized specific	NR	NA	No significant differences were found in emotional intelligence scores before or after the intervention.
47	Pades-Jiménez et al.	2023	753 (67%)	NR	Spain	Health	Undergraduates	Physiotherapy Nursing Psychology	Quasi-experimental	Non probabilistic	Yes	1. Assertiveness 2. Emotional intelligence 3. Social skills	No	NR	Curricular	NR	NR	1. Self/peer-assessment 2. Reflection activities 3. Modelling of emotional intelligence behaviours	1. Questionnaire; Non standardized quantitative 2. TMMS-24 (Fernández-Berrocal et al., 2004); Standardized specific	NR	NR	No significant differences were found in emotional intelligence dimensions related to year or clinical practice. However, assertiveness scores significantly increased among 4th-year students following clinical practice. The degree programme and year of study were moderator variables. Physiotherapy students exhibited higher scores in emotional repair compared to psychology students. Year 3 student…
48	Parks et al.	2019	31 (77%)	NR	USA	Health	Undergraduates	Physicians, Dentists, and Public Health Practitioners	Quasi-experimental	Non probabilistic	Yes	1. Interpersonal skills	No	NR	Curricular	NR (NR)	NR	1. Mentoring	1. EQSAC (Sterrett, 2010); Standardized specific	NR	NA	Emotional intelligence scores significantly increased from pre-test to post-test, particularly in the self-awareness and self-confidence subscales. Ethnicity was a moderator variable. African American participants were associated with a significant prediction of the difference in Emotional intelligence motivation scores before and after training.
49	Price et al.	2020	11 (36%)	NR	USA	Health	Postgraduates	Medicine	Qualitative	Non probabilistic	No	1. Communication 2. Empathy 3. Stress reduction	1. Well-being 2. Resilience 3. Leadership 4. Goal setting 5. Work-life integration	NR	Curricular	NR (NR)	Monthly	1. Discussions	1. Interviews; Non standardized qualitative	NR	NA	The well-being and resiliency programme had a beneficial impact. Reflection and psychological safety improved team communications and interactions, while the Energy Leadership programme boosted emotional intelligence development.
50	Puffer et al.	2021	75 (57%)	17 to 20	USA	Health & others	Undergraduates	Nursing	Quasi-experimental	Non probabilistic	Yes	1. Perception of emotions 2. Facilitation of emotions 3. Understanding of emotions 4. Regulation of emotions	No	Salovey & Mayer (1990)	Extracurricular	1 (1)	Once	1. Lectures 2. Discussions 3. Quiz	1. MSCEIT V2.0 (Mayer et al., 2002); Standardized specific	NR	NR	The study found a significant time effect (pre-test to post-test). Specifically, significant differences were observed in the perception and facilitation of emotion among the four emotional intelligence scales analysed.
51	Raatikainen et al.	2022	20 (NR)	18 to 30	Finland	Socio-educative	Undergraduates	Social Work	Qualitative	Non probabilistic	Yes	1. Empathy	No	NR	NR	NR	NR	1. Readings 2. Lectures 3. Personal reflection 4. Discussions	1. Learning diaries; Non standardized qualitative 2. Written documentation; Non standardized qualitative 3. Open questionnaires; Non standardized qualitative	NR	NR	Students found the framework of Qualified Empathy valuable for professional and theoretical applications, helping them connect learning experiences to professional practice. It was appreciated for its role in facilitating a separation from the personal aspects of empathy.
52	Redondo-Rodríguez et al.	2023	102 (76%)	18 to 29	Spain	Health & others	Undergraduates	Psychology	Quasi-experimental	Non probabilistic	Yes	1. Emotional intelligence	1. Learning strategies 2. Vital goals in the motivation to learn	NR	Curricular	3 (4)	Weekly	1. Gamification 2. Pair work 3. Interdisciplinary work	1. TMMS-24 (Fernández-Berrocal et al., 2004); Standardized specific	1. TMMS-24 (α = .82)	NR	The study revealed that students experienced significant increases in emotional clarity and emotional repair. However, there were no significant changes in emotional attention.
53	Reshetnikov et al.	2020	242 (NR)	18 to 60	Russia	Health	Undergraduates	Medicine	Quasi-experimental	Non probabilistic	Yes	1. Self-motivation 2. Empathy 3. Ability to analyse oneself emotions and of others 4. Emotional awareness 5. Interpersonal relationships	1. Leadership	NR	Curricular	NR (276)	Weekly (two sessions per week during an academic year)	1. Case study 2. Round tables 3. Business games	1. Nicholas Hall Scale (NR); Standardized specific	NR	NA	The experimental group demonstrated significant improvements in social activity, leadership style and emotional intelligence, compared to the control group.
54	Ribeiro et al.	2020	74 (NR)	NR	Brazil	Health	Undergraduates	Nursing	Quasi-experimental	Non probabilistic	Yes	1. Self-esteem 2. Self-awareness 3. Self-confidence 4. Self-efficacy	No	NR	Extracurricular	10 (NR)	Weekly (during 10 weeks)	1. Online through Facebook	1. RSES Portuguese version (Dini et al., 2004); Standardized specific 2. GSES Brazilian version (Souza & Souza, 2004); Standardized specific	NR	NA	Post-intervention scores for self-esteem and self-efficacy showed significant improvement compared to pre-intervention scores.
55	Rosa et al.	2015	NR (NR)	NR	Spain	Socio-educative	Undergraduates	Social Work Social Education	Mixed-methods	Non probabilistic	Yes	1. Conflict management 2. Interpersonal skills: communication, empathy or active listening.	No	NR	Curricular	NR (NR)	Weekly (during a semester)	1. Coaching 2. Interviews 3. Debriefing	1. Focus group; Non standardized qualitative 2. Ad hoc questionnaire; Non standardized quantitative	NR	NA	Competencies in teamwork, active listening and assertive communication achieved a score of 89.3%; conflict management achieved a score of 83.7%; and identifying self and others’ needs achieved a score of 83.5%.
56	Rothe & Bonnin	2020	NR (NR)	NR	USA	Health	Undergraduates	Medicine	Quasi-experimental	Non probabilistic	No	1. Awareness of others' feelings and motivation. 2. Empathy 3. Conflict resolution	1. Professionalism 2. Resilience	NR	Curricular	NR	NR	1. Lectures 2. Discussions 3. Group work 4. Writing 5. Case study 6. Role playing	1. MEIQ (Psychtests, 2014); Standardized mixed	NR	NR	The study showed improvement across six emotional intelligence subfactors: emotional self-awareness, awareness of strengths and limitations, rumination, emotional reflection, social insight, and conflict resolution behaviour.
57	Rowland et al.	2019	137 (76%)	18 to 65	Germany	Health	Undergraduates	Psychology	Experimental	Non probabilistic	Yes	1. Self-control	1. Mindfulness	NR	Extracurricular	5 (NR)	Weekly	1. Mindfulness meditation 2. Homework	1. SCS German version (Bertrams & Dickhäuser, 2009); Standardized specific 2. SSCCS German version (Bertrams et al., 2011); Standardized specific	1. SCS (α = .79) 2. SSCCS (between-person reliability = .97, within-person reliability = .73)	NA	During the study period, SSCCS increased significantly.
58	Seow et al.	2022	34 (56%)	NR	NR	Health	Undergraduates	Medicine Dentistry Pharmacy Psychology	Quasi-experimental	Non probabilistic	Yes	1. Emotional intelligence	1. Transactional analysis	NR	NR	4 (6)	Weekly (during 4 weeks)	1. Discussions 2. Readings 3. Experiential sharing	1. WLEIS (Wong & Law, 2002); Standardized specific	NR	NR	Significant increases were observed in the training group in total emotional intelligence and all domain scores.
59	Shrivastava et al.	2022	61 (NR)	NR	NR	Health	Graduates & Postgraduates	Medicine Pharmacy Physician assistant Health psychology	Mixed-methods	Non probabilistic	Yes	1. Emotional intelligence 2. Communication skills	1. Inter-professional leadership	Inter-professional Education Collaborative (2016)	Extracurricular	1 (2.5)	Once	1. Lectures 2. Pair work 3. Discussions 4. Problem - solving 5. Debriefing	1. SEL toolkit (Walker et al., 2019); Non standardized quantitative 2. Communication style inventory (Bednarski, 2000); Non standardized quantitative 3. Quantitative and qualitative items; Non standardized qualitative	NR	NR	Many participants learned to identify different communication styles, though confusion persisted about their impact on leadership. By the workshop's end, all trainees reported increased familiarity, awareness and preparedness in using Emotional Intelligence and communication styles to enhance leadership.
60	Song et al.	2022	21 (24%)	28 to 45	USA	Health	Postgraduates	Radiology	Quasi-experimental	Non probabilistic	No	1. Conflict management 2. Emotional intelligence	1. Leadership	Goleman & Boyatzis (2007)	Curricular	9 (NR)	Weekly & monthly	1. Lectures 2. Discussions 3. Group work 3. Journal club	1. ESCI V2 (Goleman & Boyatzis, 2017); Standardized specific	NR	NR	Residents showed improved awareness of their strengths and how others influence their emotions, although there was no significant change in their introspection of personal feelings. Participation led to a notable rise in perceived leadership skills among residents. Residents also reported reduced conflicts with patients, other healthcare providers and non-physicians.
61	Sousa & Padovani	2021	25 (96%)	NR	Brazil	Health & Socio-educative & others	Undergraduates	Psychology Nutrition Occupational Therapy	Mixed-methods	Non probabilistic	Yes	1. Assertiveness 2. Self knowledge	1. Irrational beliefs 2. Flexible ways of thinking	NR	Extracurricular	10 (10)	Weekly	NR	1. ISS Adapted from Brazilian adults (Del-Prette & Del-Prette, 2001); Standardized specific 2. LSS (Hutz, Zanon, & Bardagi, 2014); Standardized non specific 3. PANAS (Zanon & Hutz, 2014); Standardized non specific 4. Written evaluation of the group process; Non standardized qualitative	1. ISS (α = .75) 2. LSS (α = .91) 3. PANAS20 (positive affect α= .88, and for negative α= .86)	NR	Participants' irrational beliefs decreased significantly, and their assertive skills scores increased in both post-intervention and follow-up evaluations.
62	Watford & Stafford	2015	70 (73%)	NR	USA	Health	Undergraduates	Psychology	Experimental	Non probabilistic	Yes	1. Experience and regulation of emotions	No	NR	Extracurricular	NR (NR)	NR	1. Mindfulness meditation	1. DERS-36 (Gratz & Roemer, 2004); Standardized specific 2. PANAS (Watson et al., 1988); Standardized non specific 3. Heart Rate Variability; Non standardized quantitative 4. Electrocardiogram signal; Non standardized quantitative 5. Skin conductance levels; Non standardized quantitative 6. Electroencephalogram; Non standardized quantitative	1. DERS-36 (Internal consistency for awareness .87; clarity .80; acceptance .90; goals .83; impulse .76; and limited access to strategies .79) 2. PANAS (NR)	NA	The Negative Induction group scored significantly higher in Non-acceptance of Emotional Responses compared to the Positive Induction group. The Mindfulness group exhibited significantly higher positive affect scores than the Control group.
63	Yiu et al.	2010	89 (83%)	NR	Hong Kong	Health	Undergraduates	Nursing	Experimental	Non probabilistic	No	1. Emotional competence	1. Attitudes, behaviours and emotions towards people having HIV 2. Emotional well-being	NR	NR	NR	NR	1. Lectures 2. Discussions	1. PANAS (Watson et al., 1988); Standardized non specific	1. PANAS (α for positive affect and negative affect across the two vignettes ranged from .82 to .89 in the pre-test; .84 to .90 in the post-test; and .91 to .94 in the follow-up)	NR	Significant reductions in negative effects were observed over time in both the knowledge-contact and knowledge groups. The knowledge-contact group showed significant decreases from pre-test through to post-test and follow-up. The knowledge group showed a marginally significant decrease from pre-test to post-test, and a significant decrease from pre-test to follow-up.
64	Yoong et al.	2023	135 (83%)	20 to 59	Singapore	Health	Undergraduates	Nursing	Quasi-experimental	Non probabilistic	No	1. Empathy 2. Communication skills 3. Managing emotions	1. Palliative care knowledge 2. Reflective abilities	NR	Extracurricular	2 (4)	Weekly (during two weeks)	1. Lectures 2. Tutorials 3. Simulations	1. TMMS-24 (Fernandez-Berrocal et al., 2004); Standardized specific	1. TMMS-24 (α = .91, and the values for the three dimensions were .93, .88, and .84 respectively)	NR	There were significant improvements observed in total TMMS-24 scores, including improvements across all three dimensions.
Note 1. SEC(s) = Socio-emotional competences; EI = Emotional intelligence; NC = National cohort; SIC = Single institutional cohort; NR = Not reported; NA = Non-applicable; USA = United States of America; HIV = Human immunodeficiency virus; GLB = Greatest Lower Band; SE = Standard error; SD = Standard deviation; M = Mean; p = p-value; T1, 2 or 3 = Time 1, 2 or 3; PGY = Postgraduate year; IG = Inte…
Note 2. The acronyms for the measures used can be found in the second tab of this Excel file.

## Sheet: Measures acronyms
Acronyms
ACS = Action Control Scale
AEQT = Adult Emotional Quotient Test
ASRS = Adult Self-Report Scale
ATEI = Arabic Test for Emotional Intelligence
AVEI = Audiovisual Test of Emotional Intelligence
BEES = Balanced Emotional Empathy Scale
BES-B = Basic Empathy Scale
CARE-EC = CARE Empathy Checklist
CAS = Clinical Anger Scale
CDE-A = Emotional Development Questionnaire for Adults
CERQ = Cognitive Emotion Regulation Questionnaire
COPE = Brief COPE Inventory
CSEI = Coopersmith Self Esteem Inventory
CST = Creative Stories Task
DERS = Difficulties in Emotion Regulation Scale
DES = Differential Emotions Scale
DRS = Dispositional Resiliency Scale
DSCS = Self Control Schedule (originally developed by Rosenbaum, 1980)
ECCS = Empathic Communication Coding System
ECE-US = Emotional Exhaustion Scale for University Students
ECI-II = Hay 360 Emotional Intelligence Quiz
ECT = Emotional Coefficient Test
EIA = Bradberry and Greaves’ Standard Emotional Intelligence Questionnaire
EIE = Emotional Intelligence Scale
EILI = Emotionally Intelligent Leadership Inventory
EIQ = Emotional Intelligence Questionnaire
EIS = Emotional Intelligence Scale
EMI-T = Emotional Intelligence Test
EQ = Empathy Quotient
EQ-i = Emotional Quotient Inventory
EQSAC = Sterrett’s Emotional Quotient Self-Assessment Checklist
ERQ = Emotion Regulation Questionnaire
ES = Empathy Scale
ESCI = Emotional and Social Competency Inventory
ESCQ = Emotional Skills and Competence Questionnaire
FATCOD-S = Frommelt Attitude Toward Care of the Dying Scale
FEEST = Facial Expressions of Emotion: Stimuli and Tests
GHQ-12 = Goldberg General Health Scale
GICC = Global Interpersonal Communication Competence Scale
GRS = Global Rating Scale
GS = Grit Scale
GSES = General Self‐Efficacy Scale
HP-CSS = Health Professionals Communication Skills Scale
IRI = Interpersonal Reactivity Index
ISS = Inventory of Social Skills
JSPE = Jefferson Scale of Physician Empathy
LEAS = Levels of Emotional Awareness Scale
LOT-R = Life Orientation Test Revised
LSAS = Life Skills Ability Scale
LSS = Life Satisfaction Scale
MBI-SS = Maslach Burnout Inventory-Student Survey
MDEES = Multi-dimensional Emotional Empathy Scale
MEIQ = Multidimensional Emotional Intelligence Quotient Survey
MMI = Multiple Mini-Interview
MSCEIT = Mayer-Salovey-Caruso Emotional Intelligence Test
MSSREI = Modified Schutte Emotional Intelligence Scale
MTI = Mental Toughness Index
NCSS = Non-Cognitive Skills Scale
NCTD = Non-Cognitive Traits of Doctor
NEE = Nursing Entrance Examination
NEIS = Nursing Emotional Intelligence Scale
NES = Negative Expressivity Scale
NHS-EQS = National Health Services - Emotional Quotient Survey
NSCQ = Nurses’ Self-Concept Questionnaire
OGBHS = Observation Grid of the Basic Helping Skills
OGSI = O’Sullivan and Guilford Social Intelligence Tests
OLS = Overall Life Satisfaction Scale
PANAS = Positive Affect Negative Affect Scale
PEC = Profile of Emotional Competence
PES = Positive Expressivity Scale
P-MEX = Professionalism Mini-Evaluation Exercise
POMS = Profile of Mood States Scale
QEISAT = Quick Emotional Intelligence Self-Assessment Test
QSE = Quick Scale of Empathy
RAS = Rathus Assertiveness Schedule
RCHS = Relationship Change Scale
REAS = Resilience Appraisal Scale
REIS = Rotterdam Emotional Intelligence Scale
RIBS = Runco’s Ideational Behavior Scale
RMEQ = Reading the Mind in the Eyes Quiz (Eyes Quiz)
ROCI-II = Rahim Organizational Conflict Inventory-II
ROES = Regulating Others’ Emotions Scale
RSES = Rosenberg Self-Esteem Scale
SCLS = Learning Satisfaction and Confidence Scale
SCOS = Self-Confidence Scale
SCS = Self-Control Scale
SCSF = Self-Concept Scale Form
SDL = Self-Directed Learning
SED-I = Social Emotional Development Inventory
SEF HSP = Scale of Emotional Functioning: Health Service Provider
SEI = Six Seconds Emotional Intelligence
SEL Toolkit = Emotional Intelligence Self Assessment Tool
SELSS = Social Emotional Learning Skills Scale
SES = Generalized Self-Efficacy Scale
SHREI = Shrink Standard of Emotional Intelligent Scale
SI = Strathclyde Inventory
SIE-T = Emotional Intelligence Scale–Faces
SPSI = Social Problem Solving Inventory
SSCCS = State Self-Control Capacity Scale
SSEIT = Standard Shering Intelligence Questionnaire
SSES = Scale on Social and Emotional Skills
SSI = Social Skills Inventory
SSREI = Schutte Self Report Emotional Intelligence Test
SSS-US = Socioemotional Skills Scale for University Students
SUCS = Supportive Communicative Scale
SWLS = Satisfaction with Life Scale
TAE = Analysis of Emotions Test
TAS = Toronto Alexithymia Scale
TCCA-B = Test of the Basic Helping Skills (Test de Connaissances des Compétences d’Aide de Base)
TEI = Team Emotional Intelligence Questionnaire
TEIQue = Trait Emotional Intelligence Questionnaire
TEIQue-SF = Trait Emotional Intelligence Questionnaire Short Form
TEIS = Tett’s Emotional Intelligence Scale
TICA = Interactive Test of the Helping Skills (Test Interactif des Compétences d’Aide, TICA)
TKI = Thomas-Kilmann Conflict Mode Instrument
TMMS = Trait Meta-Mood Scale
TSCS = Tennessee Self Concept Scale
TUE = Emotion Management Test
USMEQ-I = University Sains Malaysia Emotional Quotient Inventory
UWES = Utrecht Work Engagement Scale
VET = Vocabulary of Emotions Test
WEIP-S = Workgroup Emotional Intelligence Profile
WLEIS = Wong and Law Emotional Intelligence Scale
YCTD = Yoon’s Critical Thinking Disposition
