# Supplementary material for: Strategies to assess and promote the socio-emotional competencies of university students in the socio-educational and healthcare fields: A scoping review
Source: PLoS One. 2025 May 22;20(5):e0324531. doi: 10.1371/journal.pone.0324531 (PMC12097715; doi:10.1371/journal.pone.0324531)
Supplement: Dataset 4 — (XLSX) [file pone.0324531.s009.xlsx]

## Sheet: Dataset 4
						Measure studies		Correlational studies		Intervention studies
Measure type	Measure (last version)	Versions used	Translations	SECs assessed	Studies that used the measure (year range)	No. of studies (year range)	No. of sutdies assessing reliability / validity	No. of studies (year range)	No. of sutdies assessing reliability / validity	No. of studies (year range)	No. of sutdies assessing reliability / validity
Specific	SSREI (Schutte et al., 1998)	MSSREI (Austin et al., 2004; Schutte et al., 1998)	1. SSREI Farsi (FEIS-41; Besharat, 2007) 2. SSREI Hebrew (Glick-Bower, n.d.) 3. SSREI Polish (Jaworowska & Matczak, 2001) 4. SSREI Arabic (NR) 5. SSREI Slovenian (NR) 6. SSREI Chinese (Wang & He, 2002; Wang, 2002)	1. Appraisal of emotions in the self 2. Appraisal of emotions in other 3. Emotional expression 4. Emotional regulations of the self 5. Emotional regulation of others 6. Utilization of emotions in solving problems	39 (2001-2023)	1 (2015)	1/1	35 (2011-2023)	19/6	3 (2011-2016)	2/0
Specific	TEIQue (Petrides, 2009)	TEIQue-SF 30 items; (Petrides & Furnham, 2001)	1. TEIQue French (Petrides & Furnham, 2003; Mikolajczak et al., 2007) 2. TEIQue-SF French (Mikolajczak et al.,, 2007) 3. TEIQue-SF Slovenian (NR) 4. TEIQue-SF Persian (Petrides et al., 2007) 5. TEIQue-SF Greek (Stamatopoulou et al., 2016)	1. Well-being (trait optimism, trait happiness, self-esteem) 2. Self-control (emotion regulation, impulsiveness, stress management) 3. Emotionality (trait empathy, emotional perception , emotional expression, relationships) 4. Sociability (emotion management, assertiveness, social awareness) 5. Adaptability and self-motivation	31 (2010-2023)	1 (2015)	0/1	27 (2010-2023)	11/3	3 (2013-2021)	2/0
Specific	MSCEIT V2.0 (Mayer et al., 2003)	MSCEIT V1.1 (Mayer et al., 1999)	1. MSCEIT V2 Greek (Kafetsios, 2004) 2. MSCEIT Spanish (Extremera & Berrocal, 2002) 3. MSCEIT Japanese (Takayam, 2005)	1. Perceiving emotions 2. Facilitating emotions 3. Understanding emotions 4. Managing emotions	27 (2003-2023)	1 (2009)	1/1	23 (2003-2023)	8/1	3 (2019-2021)	1/1
Specific	EQ-i 2.0 (Bar-On, 2011)	1. EQ-i 125 items (Bar-On, 1996) 2. EQ-i 90 items (Bar-On, 1997) 3. EQ-i:S-51 items (Bar-On, 2002) 4. EQ-i 133 items (Bar-On, 1997) 5. EQ-i-M20	1. EQ-i 90 items Persian (NR) 2. EQ-i 2.0 Greek (Maridaki-Kassotaki, 2005) 3. EQ-i-M20 Peruvian (Domínguez-Lara et al., 2018) 4. EQ-i 133 items Italian (Franco & Tappatà, 2009) 5. EQ-i-M20 Spanish (Pérez-Fuentes et al., 2014) 6. EQ-i 88 items Turkish (Acar, 2001)	1. Self-perception (self-regard, self-actualization and emotional self-awareness) 2. Self-expression (emotional expression, assertiveness and independence) 3. Interpersonal (interpersonal relationship, empathy and social responsibility) 4. Decision making (problem solving, reality testing and impulse control) 5. Stress Management (flexibility, stress tolerance and optimism)	22 (2008-2022)	1 (2021)	1/1	18 (2008-2022)	6/1	3 (2009-2022)	0/0
Specific	TMMS (Salovey et al., 1995)	TMMS-24 Adaptation (Gimenez-Espert et al., 2020)	TMMS-24 Spanish (Fernández-Berrocal et al., 1998, 2004) TMMS-24 Portuguese (Cabral et al., 2021)	1. Attention to feelings 2. Clarity of feelings 3. Mood repair	22 (2003-2023)	2 (2020-2021)	1/1	16 (2003-2023)	15/0	4 (2022-2023)	3/1
Specific	WLEIS (Wong & Law, 2002)	None	1. WLEIS Chinese (Sha et al., 2002) 2. WLEIS Spanish (Extremera et al., 2019) 3. WLEIS Korean (Jung & Jung, 2007) 4. WLEIS Peruvian (Merino-Soto et al., 2016)	1. Self-emotion appraisal 2. Others’ emotion appraisal 3. Use of emotion 4. Regulation of emotion	17 (2009-2023)	2 (2009-2016)	2/2	13 (2013-2023)	13/7	2 (2021-2022)	NA
Specific	RSES (Rosenberg, 1965)	None	1. RSES Korean (Yang, 2002; Jon, 1974) 2. RSES Portuguese (Dini et al., 2004) 3. RSES Spanish (Pérez-Fuentes et al., 2019)	Self-esteem	10 (2000-2024)	0 (NA)	NA	7 (2000-2024)	4/0	3 (2010-2020)	2/0
Specific	ERQ (Gross & Jhon, 2003)	ERQ Modified 38 items (Gross & Jhon, 1998)	1. ERQ Italian (Balzarotti et al., 2021) 2. ERQ Spanish (Cabello et al., 2013) 3. ERQ Chinese (Zhang et al., 2014)	1. Cognitive reappraisal 2. Expressive suppression	9 (2016-2023)	1 (2021)	1/1	7 (2016-2023)	7/2	1 (2017)	1/0
Specific	EQSAC (Sterrett, 2010)	EQSAC (Kumar et al., 2016)	None	1. Self-awareness 2. Self-confidence 3. Self-control 4. Empathy 5. Motivation 6. Social competence	8 (2008-2023)	0 (NA)	NA	7 (2011-2023)	2/1	1 (2019)	0/0
Specific	EIA (Bradberry & Greaves, 2009)	None	None	1. Self-awareness 2. Self-management 3. Social awareness 4. Relationship management	6 (2018-2021)	0 (NA)	NA	4 (2018-2021)	3/3	2 (2019-2020)	1/0
Specific	JSPE (Hojat et al., 2016)	JSPE Student version (Hojat et al., 2001, 2002; Hojat, 2016)	JSPE Spanish (Giménez-Espert et al., 2020)	Empathy	6 (2009-2023)	0 (NA)	NA	3 (2016-2023)	1/2	3 (2009-2021)	1/1
Specific	GSES (Sherer & Maddux, 1982)	GSES 17 items (Schwarzer & Born, 1997)	1. GSES Brazilian (Souza & Souza, 2004) 2. GSES Spanish (Sanjuán et al., 2009)	Self-efficacy	6 (2018-2020)	0 (NA)	NA	5 (2018-2020)	4/1	1 (2020)	0/0
Specific	Nicholas Hall Scale (NR)	None	Nicholas Hall Scale Turkish (Ergin, 2000)	1. Awareness of emotions 2. Managing emotions 3. Self-motivation 4. Empathy 5. Social skills	6 (2018-2021)	0 (NA)	NA	5 (2018-2021)	3/0	1 (2020)	0/0
Specific	DERS-16 (Bjureberg et al., 2016)	1. DERS-36 (Gratz & Roemer, 2004) 2. DERS-S (McLaughlin et al., 2007)	DERS Ecuadorian (NR)	1. Non acceptance of negative emotions 2. Inability to engage in goal-directed behaviours when distressed 3. Difficulties in controlling impulsive behaviours when distressed 4. Limited access to emotion regulation strategies perceived as effective 5. Lack of emotional awareness 6. Lack of emotional clarity	4 (2015-2020)	1 (2020)	1/1	1 (2020)	1/0	2 (2015)	1/0
Specific	CDE-A35 (Pérez-Escoda et al., 2021)	1. CDE-A35 (Pérez Escoda et al., 2016) 2. CDE-A35 (Pérez Escoda et al., 2010)	None	1. Emotional awareness 2. Emotional regulation 3. Emotional autonomy 4. Social skills 5. Skills for life and well-being	3 (2021-2023)	0 (NA)	NA	2 (2023)	1/0	1 (2021)	0/0
Specific	ECI-II (Boyatzis & Sala, 2004)	ECI-U-II (Boyatzis & Goleman, 2005)	None	1. Self-awareness 2. Social awareness 3. Self-management 4. Relationship management	3 (2009-2015)	0 (NA)	NA	2 (2009-2012)	0/0	1 (2015)	0/0
Specific	QEISAT (Mohapel, n.d.)	None	None	1. Emotional awareness 2. Emotional management 3. Social emotional awareness 4. Relationship management	3 (2019-2023)	0 (NA)	NA	3 (2019-2023)	0/1	0 (NA)	NA
Specific	SCS (Tangney, 2004)	Adaptation by Duyan et al. (2012)	SCS German (Bertrams & Dickhäuser, 2009)	Self-control	2 (2019)	0 (NA)	NA	1 (2019)	0/0	1 (2019)	1/0
Specific	ROCI-II (Rahim,1983)	ROCI-II-24 (Zhang et al., 2012)	None	Five styles of handling interpersonal conflicts	2 (2014-2021)	0 (NA)	NA	2 (2014-2021)	2/0	0 (NA)	NA
Specific	CSEI (Stanley Smith, 1986)	None	None	Self esteem	2 (2008-2022)	0 (NA)	NA	2 (2008-2022)	2/1	0 (NA)	NA
Specific	EIE-25 (Ramos et al., 2007)	None	None	1. Emotional awareness 2. Emotional control 3. Empathy 4. Motivation 5. Social skills	2 (2017-2020)	0 (NA)	NA	2 (2017-2020)	1/0	0 (NA)	NA
Specific	NHS-EQS (NR)	None	None	1. Self‑awareness 2. Managing emotions 3. Motivating oneself 4. Empathy 5. Social skills	2 (2021-2022)	0 (NA)	NA	2 (2021-2022)	1/1	0 (NA)	NA
Specific	REIS (Pekaar et al., 2018)	None	None	1. Self emotion focused appraisal 2. Other focused emotion appraisal 3. Self focused emotion regulation 4. Other focused emotion regulation	2 (2022-2023)	0 (NA)	NA	2 (2022-2023)	2/1	0 (NA)	NA
Specific	SSEIT (NR)	None	None	1. Self-awareness 2. Self-control 3. Self-evidence 4. Empathy 5. Social consciousness 6. Social skills	2 (2021-2024)	0 (NA)	NA	2 (2021-2024)	0/0	0 (NA)	NA
Specific	ESCQ (Taksic, 2000, 2001)	None	None	1. Ability to perceive and understand emotion 2. Ability to express and label emotion 3. Ability to manage and regulate emotion	2 (2009)	1 (2009)	1/1	1 (2023)	1/1	0 (NA)	NA
Specific	Genos EI Inventory (Gignac, 2010)	None	None	1. Emotional self-awareness 2. Emotional expression 3. Emotional awareness of others 4. Emotional reasoning 5. Emotional self-management 6. Emotional management of others 7. Emotional self-control	2 (2017-2020)	0 (NA)	NA	1 (2017)	0/0	1 (2020)	NA
Specific	SIE-T (Matczak et al., 2005)	None	None	Identify emotions according to the facial mimic expression	2 (2012-2018)	0 (NA)	NA	2 (2012-2018)	1/0	0 (NA)	NA
Specific	AEQT (Moon, 1997)	None	None	1. Perception 2. Expression 3. Empathy 4. Regulation 5. Utilization	1 (2015)	0 (NA)	NA	0 (NA)	NA	1 (2015)	1/0
Specific	AVEI (Zysberg et al., 2011)	None	None	Emotion recognition	1 (2011)	1(2011)	1/1	0 (NA)	NA	0 (NA)	NA
Specific	Barchard EIS (Barchard, 2001)	None	None	1. Attending to emotions 2. Positive expressivity 3. Negative expressivity	1 (2012)	0 (NA)	NA	1 (2012)	1/1	0 (NA)	NA
Specific	BEES (Mehrabian, 1996)	None	None	Empathy	1 (2012)	0 (NA)	NA	0 (NA)	NA	1 (2012)	0/0
Specific	BES-B (Jolliffe & Farrington, 2006)	BES-B Short (Antolín et al., 2011)	None	Empathy	1 (2022)	0 (NA)	NA	1 (2022)	1/0	0 (NA)	NA
Specific	DSCS (Duyan et al., 2012)	None	None	Self-control	1 (2020)	0 (NA)	NA	1 (2020)	1/0	0 (NA)	NA
Specific	ECCS (Bylund & Makoul, 2002)	None	None	Empathic communication	1 (2009)	0 (NA)	NA	0 (NA)	NA	1 (2009)	0/0
Specific	EIQ (Eldidy, 2005)	None	EIQ Arabic (Eldidy, 2005)	1. Self-awareness 2. Managing emotions 3. Self-motivation 4. Empathy 5. Handling relationships	1 (2007)	0 (NA)	NA	1 (2007)	0/0	0 (NA)	NA
Specific	EIS (Ergin et al., 1999)	None	None	1. Understanding own emotions 2. Understanding of others emotions 3. Manipulation of emotions	1 (2017)	0 (NA)	NA	1 (2017)	1/0	0 (NA)	NA
Specific	EMI-T (Pienimaa et al., 2023)	None	None	1. Perception and understanding of emotions 2. Acceptance of emotions 3. Management of emotions 4. Social awareness and relations	1 (2023)	1 (2023)	0/1	0 (NA)	NA	0 (NA)	NA
Specific	EQ (Baron-Cohen & Wheelwright, 2004)	None	EQ-28 Croatian short version (Lawrence et al., 2004; Wertag & Hanzec, 2016)	Empathy	1 (2023)	0 (NA)	NA	1 (2023)	1/0	0 (NA)	NA
Specific	ESCI (Goleman & Boyatzis, 2017)	ESCI V2 (Goleman & Boyatzis, 2017)	None	1. Self awareness 2. Self management 3. Social awareness 4. Relationship management	1 (2020)	0 (NA)	NA	0 (NA)	NA	1 (2022)	0/0
Specific	ISS (Del-Prette & Del-Prette, 2001)	ISS Adapted from Brazilian adults (Del-Prette & Del-Prette, 2001)	None	Individual’s reactions in situations of social interaction in different environments	1 (2021)	0 (NA)	NA	0 (NA)	NA	1 (2021)	1/0
Specific	LEAS (Lane et al., 1990)	None	None	Emotional awareness	1 (2003)	0 (NA)	NA	1 (2003)	1/0	0 (NA)	NA
Specific	Luysin's EI Questionnaire (Lyusin & Ushakov, 2004)	None	None	1. Self perception of emotions 2. Self identification of emotions 3. Self control of emotions 4. Perception of emotions of others 5. Identification of emotions of others 6. Control of emotions of others	1 (2013)	0 (NA)	NA	1 (2013)	0/0	0 (NA)	NA
Specific	NEIS (Lalonde, 2013)	None	None	Emotional intelligence	1 (2017)	0 (NA)	NA	1 (2017)	1/0	0 (NA)	NA
Specific	PEC (Brasseur et al., 2013)	None	None	1. Identification 2. Comprehension 3. Expression 4. Regulation 5. Utilization	1 (2022)	0 (NA)	NA	1 (2022)	0/0	0 (NA)	NA
Specific	QSE (Caruso & Mayer, 1999)	None	None	Empathy	1 (2003)	0 (NA)	NA	1 (2003)	1/0	0 (NA)	NA
Specific	Rankein Scale (NR)	None	Finnish Rankein Scale (NR)	1. Self-perception 2. Self management 3. Social awareness 4. Emotional awareness	1 (2020)	0 (NA)	NA	1 (2020)	0/1	0 (NA)	NA
Specific	RAS (Rathus, 1973)	None	None	Assertiveness	1 (2008)	0 (NA)	NA	1 (2008)	1/0	0 (NA)	NA
Specific	RCHS (Schlein & Guerney, 1971)	None	RCHS Korean (Lee & Moon, 1980)	Interpersonal relationship	1 (2018)	0 (NA)	NA	1 (2018)	1/0	0 (NA)	NA
Specific	RMEQ (Baron-Cohen et al., 2001)	None	None	1. Empathy 2. Ability to interpret the emotions of others	1 (2021)	0 (NA)	NA	1 (2021)	0/0	0 (NA)	NA
Specific	SCOS (Akin, 2007)	None	None	Self-confidence	1 (2013)	0 (NA)	NA	1 (2013)	1/0	0 (NA)	NA
Specific	SCSF (Garcìa & Musitu, 1999)	None	None	Self-concept	1 (2022)	0 (NA)	NA	1 (2022)	1/0	0 (NA)	NA
Specific	SED-I (Seal et al., 2011)	None	None	1. Connection 2. Awareness 3. Consideration 4. Influence	1 (2012)	0 (NA)	NA	0 (NA)	NA	1 (2012)	1/0
Specific	SEF; HSP (McCallum & Kirkpatrick, personal communication)	None	None	1. Emotional awareness 2. Emotional management 3. Interpersonal skills	1 (2019)	0 (NA)	NA	1 (2019)	1/1	0 (NA)	NA
Specific	SELSS (Kabakçı & Owen, 2010)	None	None	1. Communication 2. Problem solving 3. Coping with stress 4. Self-esteem 5. Enhancing skills	1 (2019)	0 (NA)	NA	1 (2019)	1/0	0 (NA)	NA
Specific	SES (Judge et al., 1998)	None	None	Self-efficacy	1 (2013)	0 (NA)	NA	1 (2013)	0/0	0 (NA)	NA
Specific	SHREI (Shrink, 1996)	SHREI (Abu-Dayeh, 2006)	None	1. Individual knowledge of own emotions 2. Management and control of emotions 3. Self-motivation 4. Identifying other emotions 5. Establishing social relationships	1 (2011)	0 (NA)	NA	1 (2011)	1/1	0 (NA)	NA
Specific	SSCCS (Ciarocco et al., 2007)	None	SSCS German (Bertrams et al., 2011)	Self-control	1 (2019)	0 (NA)	NA	0 (NA)	NA	1 (2019)	1/0
Specific	SSI (Riggio, 1989)	None	SSI Turkish (Yüksel, 1998)	1. Emotional expressivity 2. Emotional sensitivity 3. Emotional control 4. Social expressivity 5. Social sensitivity 6. Social control	1 (2023)	0 (NA)	NA	1 (2023)	1/0	0 (NA)	NA
Specific	SSS-US (Rodrigues de Sousa et al., 2021)	None	None	1. Self-management of emotions 2. Social awareness 3. Responsible decision-making 4. Perseverance 5. Emotional self-awareness 4. Relationship Skills	1 (2021)	1 (2021)	1/1	0 (NA)	NA	0 (NA)	NA
Specific	TAE (Kulenovic et al., 2000)	None	None	Ability to understand emotions	1 (2023)	0 (NA)	NA	1 (2023)	1/0	0 (NA)	NA
Specific	TAS (Bagby et al., 1994)	None	None	1. Difficulty identifying feelings 2. Difficulty describing feelings	1 (2003)	0 (NA)	NA	1 (2003)	1/0	0 (NA)	NA
Specific	TEIS (Tett et al., 1997)	None	None	1. Emotional appropriateness 2. Recognition of emotion in others 3. Regulation of emotion in the self 4. Regulation of emotion in others 5. Flexible planning and empathy	1 (2003)	0 (NA)	NA	1 (2003)	1/0	0 (NA)	NA
Specific	TSCS (Fitts, 1965)	None	None	1. Self-concept 2. Self-esteem 3. Self-behaviour 4. Physical self 5. Ethical self 6. Personal self 7. Familiar self 8. Social self	1 (2009)	0 (NA)	NA	1 (2009)	1/0	0 (NA)	NA
Specific	TUE (Babic et al., 2018)	None	None	Ability to manage emotions	1 (2023)	0 (NA)	NA	1 (2023)	1/0	0 (NA)	NA
Specific	USMEQ-I (Yusoff et al., 2010)	None	None	1. Social competence 2. Personal competence 3. Control 4. Maturity 5. Awareness 6. Commitment 7. Expression	1 (2016)	1 (2016)	1/1	0 (NA)	NA	0 (NA)	NA
Specific	WEIP-S (Jordan & Lawrence, 2009)	None	WEIP-S Spanish (Lopez-Zafra et al., 2012)	1. Own awareness 2. Own management 3. Other awareness 4. Other management	1 (2023)	0 (NA)	NA	1 (2023)	1/0	0 (NA)	NA
Standardized; Mixed	1. ATEI (Alkhadher, 2006) 2. CARE-EC (Mercer et al., 2004) 3. ECE-US (Herrera et al., 2016) 4. EILI (Haight et al., 2017) 5. GHQ-12 (Campo-Arias, 2007) 6. HP-CSS (Leal-Costa et al., 2016) 7. IRI (Davis, 1980) 8. LSAS (Cronin et al., 2019) 9. MDEES (Caruso & Mayer, 1998) 10. MEIQ (Psychtests, 2014) 11. MMI (Callwood et al., 2014) 12. MTI (Gucciardi, 2015) 13. NCTD (Roll et al., 2018) 14. NEE (Haav…	NA	NA	NA	29 (2001-2024)	6 (2001-2024)	4/6	17 (2003-2022)	9/1	6 (2011-2023)	2/0
Standardized; Non specific	1. ACS (Kuhl, 1994) 2. ASRS (Achenbach & Rescorla, 2003) 3. CAS (Snell et al., 1995) 4. CERQ (Garnefski et al., 2002) 5. COPE (Carver, 1997) 6. CST (Kornilow & Grigorenko, 2010) 7. DES (Izard et al., 1974) 8. DRS-15 (Bartone, 2007; Solano et al., 2016; Ko et al., 2018) 9. FATCOD-S (Frommelt, 2003) 10. FEEST (Young et al., 2002) 11. GICC (Hur, 2003) 12. GS (Duckworth et al., 2007; Duckworth & Quin…	NA	NA	NA	50 (2003-2023)	3 (2018-2021)	3/3	33 (2003-2023)	22/6	14 (2006-2021)	11/0
Non standardized	Qualitative techniques	NA	NA	NA	26 (2004-2022)	0 (NA)	NA	4 (2011-2020)	0/2	22 (2004-2022)	0/1
Non standardized	Quantitative techniques	NA	NA	NA	30 (2004-2023)	0 (NA)	NA	14 (2009-2021)	10/1	16 (2001-2023)	0/0
Note 1. NA = Non-applicable; NR = Not reported; n.d. = No date.
Note 2. The acronyms for the measures used can be found in the second tab of this Excel file.

## Sheet: Measures acronyms
Acronyms
ACS = Action Control Scale
AEQT = Adult Emotional Quotient Test
ASRS = Adult Self-Report Scale
ATEI = Arabic Test for Emotional Intelligence
AVEI = Audiovisual Test of Emotional Intelligence
BEES = Balanced Emotional Empathy Scale
BES-B = Basic Empathy Scale
CARE-EC = CARE Empathy Checklist
CAS = Clinical Anger Scale
CDE-A = Emotional Development Questionnaire for Adults
CERQ = Cognitive Emotion Regulation Questionnaire
COPE = Brief COPE Inventory
CSEI = Coopersmith Self Esteem Inventory
CST = Creative Stories Task
DERS = Difficulties in Emotion Regulation Scale
DES = Differential Emotions Scale
DRS = Dispositional Resiliency Scale
DSCS = Self Control Schedule (originally developed by Rosenbaum, 1980)
ECCS = Empathic Communication Coding System
ECE-US = Emotional Exhaustion Scale for University Students
ECI-II = Hay 360 Emotional Intelligence Quiz
ECT = Emotional Coefficient Test
EIA = Bradberry and Greaves’ Standard Emotional Intelligence Questionnaire
EIE = Emotional Intelligence Scale
EILI = Emotionally Intelligent Leadership Inventory
EIQ = Emotional Intelligence Questionnaire
EIS = Emotional Intelligence Scale
EMI-T = Emotional Intelligence Test
EQ = Empathy Quotient
EQ-i = Emotional Quotient Inventory
EQSAC = Sterrett’s Emotional Quotient Self-Assessment Checklist
ERQ = Emotion Regulation Questionnaire
ES = Empathy Scale
ESCI = Emotional and Social Competency Inventory
ESCQ = Emotional Skills and Competence Questionnaire
FATCOD-S = Frommelt Attitude Toward Care of the Dying Scale
FEEST = Facial Expressions of Emotion: Stimuli and Tests
GHQ-12 = Goldberg General Health Scale
GICC = Global Interpersonal Communication Competence Scale
GRS = Global Rating Scale
GS = Grit Scale
GSES = General Self‐Efficacy Scale
HP-CSS = Health Professionals Communication Skills Scale
IRI = Interpersonal Reactivity Index
ISS = Inventory of Social Skills
JSPE = Jefferson Scale of Physician Empathy
LEAS = Levels of Emotional Awareness Scale
LOT-R = Life Orientation Test Revised
LSAS = Life Skills Ability Scale
LSS = Life Satisfaction Scale
MBI-SS = Maslach Burnout Inventory-Student Survey
MDEES = Multi-dimensional Emotional Empathy Scale
MEIQ = Multidimensional Emotional Intelligence Quotient Survey
MMI = Multiple Mini-Interview
MSCEIT = Mayer-Salovey-Caruso Emotional Intelligence Test
MSSREI = Modified Schutte Emotional Intelligence Scale
MTI = Mental Toughness Index
NCSS = Non-Cognitive Skills Scale
NCTD = Non-Cognitive Traits of Doctor
NEE = Nursing Entrance Examination
NEIS = Nursing Emotional Intelligence Scale
NES = Negative Expressivity Scale
NHS-EQS = National Health Services - Emotional Quotient Survey
NSCQ = Nurses’ Self-Concept Questionnaire
OGBHS = Observation Grid of the Basic Helping Skills
OGSI = O’Sullivan and Guilford Social Intelligence Tests
OLS = Overall Life Satisfaction Scale
PANAS = Positive Affect Negative Affect Scale
PEC = Profile of Emotional Competence
PES = Positive Expressivity Scale
P-MEX = Professionalism Mini-Evaluation Exercise
POMS = Profile of Mood States Scale
QEISAT = Quick Emotional Intelligence Self-Assessment Test
QSE = Quick Scale of Empathy
RAS = Rathus Assertiveness Schedule
RCHS = Relationship Change Scale
REAS = Resilience Appraisal Scale
REIS = Rotterdam Emotional Intelligence Scale
RIBS = Runco’s Ideational Behavior Scale
RMEQ = Reading the Mind in the Eyes Quiz (Eyes Quiz)
ROCI-II = Rahim Organizational Conflict Inventory-II
ROES = Regulating Others’ Emotions Scale
RSES = Rosenberg Self-Esteem Scale
SCLS = Learning Satisfaction and Confidence Scale
SCOS = Self-Confidence Scale
SCS = Self-Control Scale
SCSF = Self-Concept Scale Form
SDL = Self-Directed Learning
SED-I = Social Emotional Development Inventory
SEF HSP = Scale of Emotional Functioning: Health Service Provider
SEI = Six Seconds Emotional Intelligence
SEL Toolkit = Emotional Intelligence Self Assessment Tool
SELSS = Social Emotional Learning Skills Scale
SES = Generalized Self-Efficacy Scale
SHREI = Shrink Standard of Emotional Intelligent Scale
SI = Strathclyde Inventory
SIE-T = Emotional Intelligence Scale–Faces
SPSI = Social Problem Solving Inventory
SSCCS = State Self-Control Capacity Scale
SSEIT = Standard Shering Intelligence Questionnaire
SSES = Scale on Social and Emotional Skills
SSI = Social Skills Inventory
SSREI = Schutte Self Report Emotional Intelligence Test
SSS-US = Socioemotional Skills Scale for University Students
SUCS = Supportive Communicative Scale
SWLS = Satisfaction with Life Scale
TAE = Analysis of Emotions Test
TAS = Toronto Alexithymia Scale
TCCA-B = Test of the Basic Helping Skills (Test de Connaissances des Compétences d’Aide de Base)
TEI = Team Emotional Intelligence Questionnaire
TEIQue = Trait Emotional Intelligence Questionnaire
TEIQue-SF = Trait Emotional Intelligence Questionnaire Short Form
TEIS = Tett’s Emotional Intelligence Scale
TICA = Interactive Test of the Helping Skills (Test Interactif des Compétences d’Aide, TICA)
TKI = Thomas-Kilmann Conflict Mode Instrument
TMMS = Trait Meta-Mood Scale
TSCS = Tennessee Self Concept Scale
TUE = Emotion Management Test
USMEQ-I = University Sains Malaysia Emotional Quotient Inventory
UWES = Utrecht Work Engagement Scale
VET = Vocabulary of Emotions Test
WEIP-S = Workgroup Emotional Intelligence Profile
WLEIS = Wong and Law Emotional Intelligence Scale
YCTD = Yoon’s Critical Thinking Disposition
