# Supplementary material for: Strategies to assess and promote the socio-emotional competencies of university students in the socio-educational and healthcare fields: A scoping review
Source: PLoS One. 2025 May 22;20(5):e0324531. doi: 10.1371/journal.pone.0324531 (PMC12097715; doi:10.1371/journal.pone.0324531)
Supplement: Dataset 5 — (XLSX) [file pone.0324531.s010.xlsx]

## Sheet: Dataset 5
n	Study	SEC promoted	Global constructs		Interpersonal				Intrapersonal
No.	Study	SECs promoted	Emotional intelligence	Emotional skills	Empathy and interpersonal emotional perception	Communication	Managing conflicts	Relationship management	Other intrapersonal SECs	Express one's own emotions	Regulation and management of one's own emotions	Identification, understanding and facilitation of one's own emotions
1	Abdulqadir et al. 2022	1. Emotional intelligence-based strategies	1	0	0	0	0	0	0	0	0	0
2	Abe et al. 2013	1. Expressing one's feelings 2. Listening for others feelings	0	0	0	1	0	0	0	1	0	0
3	Antoun et al. 2020	1. Interpersonal skills	0	0	1	0	0	0	0	0	0	0
4	Arch & Craske 2006	1. Emotion regulation	0	0	0	0	0	0	0	0	1	0
5	Başarı et al. 2023	1. Social-emotional skills	0	0	0	0	0	0	0	0	0	0
6	Beauvais et al. 2019	1. Emotional intelligence 2. Communication skills	1	0	0	1	0	0	0	0	0	0
7	Bonazza et al. 2021	1. Emotional intelligence 2. Empathy 3. Communication	1	0	1	1	0	0	0	0	0	0
8	Bonvicini et al. 2009	1. Empathy	0	0	1	0	0	0	0	0	0	0
9	Bowling & Underwood 2016	1. Self-confidence	0	0	0	0	0	0	1	0	0	0
10	Brison et al. 2015	1. Self-development 2. Empathy 3. Listening skills	0	0	1	1	0	0	1	0	0	0
11	Buckley et al. 2020	1. Emotional intelligence	1	0	0	0	0	0	0	0	0	0
12	Caballero-García & Sánchez-Ruiz 2021	1. Emotional self-awareness 2. Assertiveness 3. Emotional regulation 4. Empathy	0	0	1	1	0	0	0	0	1	1
13	Choi 2016	1. Self-esteem	0	0	0	0	0	0	1	0	0	0
14	Choi et al. 2015	1. Communication competence 2. Emotional Intelligence	1	0	0	1	0	0	0	0	0	0
15	Christiansen & Jensen 2008	1. Interpersonal skills	0	0	1	0	0	0	0	0	0	0
16	Cole et al. 2023	1. Self-awareness 2. Conflict management 3. Empathy	0	0	1	0	1	0	0	0	0	1
17	Cunico et al. 2012	1. Empathy	0	0	1	0	0	0	0	0	0	0
18	DasGupta & Charon 2004	1. Empathy	0	0	1	0	0	0	0	0	0	0
19	Donisi et al. 2022	1. Communication 2. Emotion handling skills: recognize and respond patient emotions 3. Personal awareness	0	0	1	1	0	0	0	0	0	1
20	Duran et al. 2021	1. Communication	0	0	0	1	0	0	0	0	0	0
21	Farver et al. 2016	1. Self-awareness 2. Self-management 3. Social awareness 4. Relationship management	0	0	1	0	0	1	0	0	1	1
22	Fincias & González 2021	1. Emotional competencies 2. Self-awareness 3. Self-regulation and emotional management 4. Self-motivation 5. Communication 6. Empathy 7. Assertiveness	0	1	1	1	0	0	1	0	1	1
23	Fletcher et al. 2009	1. Communication skills 2. Emotional awareness	0	0	0	1	0	0	0	0	0	1
24	Galal et al. 2012	1. Communication 2. Consideration of others 3. Connection to others 4. Self-awareness	0	0	1	1	0	0	0	0	0	1
25	Ghetti et al. 2009	1. Empathy	0	0	1	0	0	0	0	0	0	0
26	Gorgas et al. 2015	1. Social awareness: social perspective taking	0	0	1	0	0	0	0	0	0	0
27	Goroshit & Hen 2012	1. Self-awareness: understanding, regulation and utilization of emotions in oneself. 2. Interpersonal awareness: identifying others’ emotional states. 3. Empathy, understanding of others, acceptance and validation.	0	0	1	0	0	0	0	0	1	1
28	Goudarzian et al. 2019	1. Self-awareness skills 2. Empathy 3. Management of excitement 4. Problem-solving ability 5. Decision-making skills 6. Interaction with others 7. Anger control 8. Stress management	0	0	1	1	1	0	1	0	1	1
29	Gunasingha et al. 2023	1. Awareness of conflict resolution styles	0	0	0	0	1	0	0	0	0	0
30	Hen & Goroshit 2011	1. Identification of one's own emotions and emotional states 2. Expression of emotions and feelings 3. Regulation of emotions 4. Understanding one’s own emotions and those of others	0	0	1	0	0	0	0	1	1	1
31	Hurley et al. 2020	1. Recognizing and managing emotions in oneself and others	0	0	1	0	0	0	0	0	1	1
32	Imperato & Strano-Paul 2021	1. Emotional intelligence 2. Empathy	1	0	1	0	0	0	0	0	0	0
33	Jiménez-Rodríguez et al. 2022	1. Understanding and management of emotions	0	0	0	0	0	0	0	0	1	1
34	Johnsen et al. 2022	1. Recognising and managing emotions	0	0	0	0	0	0	0	0	1	1
35	Kelly et al. 2022	1. Communication	0	0	0	1	0	0	0	0	0	0
36	Kirkpatrick et al. 2020	1. Self-awareness	0	0	0	0	0	0	0	0	0	1
37	Kneese et al. 2020	1. Expression of emotions during stress situations 2. Listening skills 3. Witnessing: understanding and empathizing	0	0	1	1	0	0	0	1	0	0
38	Krasner et al. 2009	1. Interpersonal attention and awareness skills 2. Awareness of feelings 3. Managing conflict 4. Self-regulation	0	0	1	0	1	0	0	0	1	1
39	Latif 2004	1. Self-awareness 2. Managing conflict 3. Listening and communication skills	0	0	0	1	1	0	0	0	0	1
40	LeBlanc et al. 2017	1. Emotion regulation: identifying emotions and defining emotion regulation	0	0	0	0	0	0	0	0	1	1
41	Lefroy et al. 2011	1. Communication and listening 2. Empathy 3. Emotional level control	0	0	1	1	0	0	0	0	1	0
42	Lim et al. 2010	1. Self-esteem	0	0	0	0	0	0	1	0	0	0
43	Lust & Moore 2006	1. Empathy 2. Conflict management	0	0	1	0	1	0	0	0	0	0
44	McConville & Lane 2006	1. Self-efficacy to effectively communicate with patients	0	0	0	1	0	0	0	0	0	0
45	Mortari 2015	1. Identifying and understanding one’s emotions	0	0	0	0	0	0	0	0	0	1
46	Orak et al. 2016	1. Emotion regulation 2. Communication 3. Assertiveness 4. Self-awareness 5. Empathy 6. Problem-solving 7. Stress, anger and negative mood management	0	0	1	1	1	0	0	0	1	1
47	Pades-Jiménez et al. 2023	1. Assertiveness 2. Emotional intelligence 3. Social skills	1	0	0	1	0	0	0	0	0	0
48	Parks et al. 2019	1. Interpersonal skills	0	0	1	0	0	0	0	0	0	0
49	Price et al. 2020	1. Communication 2. Empathy 3. Stress reduction	0	0	1	1	0	0	0	0	1	0
50	Puffer et al. 2021	1. Perception of emotions 2. Facilitation of emotions 3. Understanding of emotions 4. Regulation of emotions	0	0	0	0	0	0	0	0	1	1
51	Raatikainen et al. 2022	1. Empathy	0	0	1	0	0	0	0	0	0	0
52	Redondo-Rodríguez et al. 2023	1. Emotional intelligence	1	0	0	0	0	0	0	0	0	0
53	Reshetnikov et al. 2020	1. Self-motivation 2. Empathy 3. Ability to analyse one’s own emotions and those of others 4. Emotional awareness 5. Interpersonal relationships	0	0	1	0	0	0	1	0	0	1
54	Ribeiro et al. 2020	1. Self-esteem 2. Self-awareness 3. Self-confidence 4. Self-efficacy	0	0	0	0	0	0	1	0	0	1
55	Rosa et al. 2015	1. Conflict management 2. Interpersonal skills: communication, empathy and active listening.	0	0	0	1	1	0	0	0	0	0
56	Rothe & Bonnin 2020	1. Awareness of others' feelings and motivation. 2. Empathy 3. Conflict resolution	0	0	1	0	1	0	0	0	0	0
57	Rowland et al. 2019	1. Self-control	0	0	0	0	0	0	0	0	1	0
58	Seow et al. 2022	1. Emotional intelligence	1	0	0	0	0	0	0	0	0	0
59	Shrivastava et al. 2022	1. Emotional intelligence 2. Communication skills	1	0	0	1	0	0	0	0	0	0
60	Song et al. 2022	1. Conflict management 2. Emotional intelligence	1	0	0	0	1	0	0	0	0	0
61	Sousa & Padovani 2021	1. Assertiveness 2. Self-knowledge	0	0	0	1	0	0	1	0	0	0
62	Watford & Stafford 2015	1. Experience and regulation of emotions	0	0	0	0	0	0	0	0	1	0
63	Yiu et al. 2010	1. Emotional competence	0	1	0	0	0	0	0	0	0	0
64	Yoong et al. 2023	1. Empathy 2. Communication skills 3. Managing emotions	0	0	1	1	0	0	0	0	1	0
		Count	11	2	31	24	10	1	9	3	19	22
		Percentage	0.171875	0.03125	0.484375	0.375	0.15625	0.015625	0.140625	0.046875	0.296875	0.34375

## Sheet: Transtheoretical classification
Intrapersonal		-	Interpersonal		-	Global constructs	-
Identify, understand, and facilitate one's own emotions.	Ability to analyse one’s own emotions		Empathy and interpersonal emotional perception	Witnessing: understanding and empathizing		Emotional intelligence
	Awareness of feelings			Empathy		Emotional skills
	Emotional awareness			Identifying others' emotions and emotional states
	Identify one's own emotions and emotional states			Recognizing and manage emotions in others
	Perception of emotions			Ability to analyse others' emotions
	Personal awareness			Emotional handling skills: respond to patients' emotions
	Recognize emotions in oneself			Understanding others' emotions
	Facilitation of emotions			Social awareness
	Utilization of emotions			Consideration of others
	Understanding one’s emotions			Interpersonal attention and awareness skills
	Emotional self-awareness			Connection to others
	Self-knowledge
			Communication	Listening skills
Regulate and management of one's own emotions	Anger control			Listening for others feelings
	Emotion management			Active listening skills
	Emotion regulation			Assertiveness
	Emotional level control			Self-efficacy to effectively communicate with patients
	Management of excitement			Interaction with others
	Managing emotions in oneself
	Regulation of emotions		Managing conflict	Awareness of conflict resolution styles
	Stress management / Stress reduction			Problem-solving
	Self-control
	Self-management		Relationship management
Express one's own emotions	Expressing emotions and feelings
	Expressing emotions during stress situations
Other intrapersonal SEC	Self-esteem
	Self-efficacy
	Self-confidence
	Self-development
	Self-motivation
	Decision-making
Self-awareness
